# Supplementary material for: The association between depression and addictive social media use during the COVID-19 pandemic: The mediating role of sense of control
Source: PLoS One. 2023 Sep 8;18(9):e0291034. doi: 10.1371/journal.pone.0291034 (PMC10490948; doi:10.1371/journal.pone.0291034)
Supplement: S1 File — Dataset on which the study’s analyses are based. (CSV) [file pone.0291034.s001.csv]

COUNTRY	AGE	GENDER	RELATIONSHIP_STATUS	OCCUPATION	EXERCISE_FREQ	DEPRESSION1	DEPR2	DEPR3	DEPR4	DEPR5	DEPR6	DEPR7	ANXIETY1	ANX2	ANX3	ANX4	ANX5	MEDIA1	MEDIA2	MEDIA3	MEDIA4	MEDIA5	MEDIA6	PERCEPTION1	PER2	PER3	PER4	PER5	PER6	PER7	PER8	DEPRTOT	ANX_TOT	MEDTOT	BURDEN_TOT	CONTOT
1	18	2	1	1	0	1	1	1	3	3	1	3	2	1	1	1	2	4	4	4	3	4	3	1	1	1	1	3	1	2	2	13	7	22	8	4
1	19	2	1	1	0	1	0	0	1	0	0	1	1	1	0	1	0	1	0	1	0	0	1	1	1	0	0	0	1	1	1	3	3	3	3	2
1	18	2	1	1	0	1	1	1	2	1	0	1	0	0	1	0	0	0	3	3	3	3	3	1	1	1	1	1	3	2	2	7	1	15	8	4
1	21	2	1	1	0	1	1	0	2	1	1	3	0	1	1	2	0	2	1	2	1	3	3	1	1	2	2	3	3	2	2	9	4	12	12	4
1	19	2	1	1	0	1	1	1	3	2	1	1	1	2	4	0	1	0	4	4	3	2	2	1	2	3	2	3	3	2	3	10	8	15	14	5
1	21	2	3	1	0	1	1	1	1	1	0	0	0	0	0	0	0	2	2	1	2	2	2	2	2	1	1	1	1	1	1	5	0	11	8	2
1	18	2	1	1	0	1	2	1	2	1	1	1	0	0	0	0	0	2	2	2	3	2	2	1	1	1	1	1	1	2	2	9	0	13	6	4
1	20	2	2	1	0	1	1	0	1	1	0	0	0	0	0	0	0	0	0	0	1	0	1	0	0	1	1	1	0	1	1	4	0	2	3	2
1	18	2	1	1	0	1	2	3	3	2	2	2	0	0	0	0	0	2	3	4	2	1	2	3	1	3	2	3	3	3	1	15	0	14	15	4
1	18	2	1	1	0	1	1	0	2	1	0	1	0	1	0	0	0	2	3	1	2	1	3	2	1	1	1	1	1	3	1	6	1	12	7	4
1	19	2	1	1	0	1	1	0	1	0	1	0	0	0	0	0	0	2	2	0	3	0	3	0	0	0	1	0	0	2	3	4	0	10	1	5
1	19	2	1	1	0	1	0	0	1	0	0	0	1	1	0	0	0	2	1	0	1	1	1	2	2	1	1	1	1	3	2	2	2	6	8	5
1	18	2	1	1	0	1	1	0	1	1	0	1	0	0	0	0	0	2	2	2	1	2	2	1	2	1	1	1	1	2	2	5	0	11	7	4
1	20	1	1	1	0	1	1	0	1	1	1	1	0	1	0	1	1	3	2	3	2	2	2	1	1	3	2	2	2	2	3	6	3	14	11	5
1	19	2	1	1	0	1	1	1	2	3	1	1	0	1	1	0	0	4	3	4	3	2	2	1	1	1	1	3	1	2	1	10	2	18	8	3
1	18	2	1	1	0	1	1	3	1	1	0	0	0	0	0	0	0	0	2	0	2	0	0	1	1	0	1	0	1	1	1	7	0	4	4	2
1	18	2	1	1	0	1	3	1	2	3	1	1	0	0	0	1	0	4	3	4	2	3	3	2	0	3	2	3	3	0	2	12	1	19	13	2
1	19	2	1	1	0	1	0	0	0	1	1	1	0	0	0	0	0	1	1	2	1	3	1	2	1	1	2	1	1	3	2	4	0	9	8	5
1	19	2	1	1	0	1	1	0	1	1	0	0	0	0	1	0	0	3	3	0	2	3	3	1	1	1	1	1	0	2	3	4	1	14	5	5
1	19	2	1	1	0	1	0	1	3	1	0	0	0	0	0	0	0	1	3	4	2	3	3	2	1	3	1	3	3	3	1	6	0	16	13	4
1	19	2	1	1	0	1	1	0	2	2	0	2	0	2	1	1	0	3	3	3	4	3	2	2	1	3	1	3	1	1	0	8	4	18	11	1
1	18	2	1	1	0	1	1	1	2	1	1	1	0	0	0	0	0	3	2	2	0	4	3	1	1	2	2	1	2	3	1	8	0	14	9	4
1	18	2	1	1	0	1	1	0	1	0	1	0	0	0	0	0	0	2	2	2	3	2	3	0	0	0	1	1	1	1	0	4	0	14	3	1
1	19	2	1	1	0	1	3	1	2	3	3	3	0	1	0	0	1	4	3	4	3	3	3	2	3	3	3	3	3	3	3	16	2	20	17	6
1	19	2	1	1	0	1	2	2	2	2	2	2	0	0	0	0	0	2	4	4	3	3	3	3	3	0	2	1	2	1	1	13	0	19	11	2
1	21	2	2	1	0	1	2	1	2	2	1	0	0	2	0	1	2	2	1	2	1	0	2	1	1	3	2	2	3	2	3	9	5	8	12	5
1	18	2	1	1	0	1	2	1	2	2	2	2	0	0	0	0	0	4	4	4	3	1	3	1	1	3	3	1	2	1	1	12	0	19	11	2
1	19	2	1	1	0	1	1	3	2	1	2	1	1	3	2	1	2	2	2	0	3	1	2	0	2	2	1	2	2	2	0	11	9	10	9	2
1	18	2	1	1	0	1	1	1	0	1	0	0	0	0	0	0	0	0	1	2	1	0	3	1	2	2	2	1	1	3	2	4	0	7	9	5
1	19	2	1	1	0	1	1	0	1	1	0	1	0	0	0	0	0	1	3	0	1	1	1	1	2	1	1	1	1	2	3	5	0	7	7	5
1	18	2	1	1	0	1	2	0	2	1	0	1	0	0	0	0	0	0	0	0	3	0	1	2	1	0	0	0	1	1	2	7	0	4	4	3
1	19	2	1	1	0	1	1	3	2	1	1	3	0	2	2	0	0	4	4	4	3	4	1	0	0	3	3	3	3	3	1	12	4	20	12	4
1	18	2	1	1	0	1	0	0	1	0	0	0	0	0	0	0	0	4	3	2	3	0	2	1	1	3	1	0	0	2	2	2	0	14	6	4
1	18	1	1	1	0	1	1	3	1	1	2	1	0	0	0	0	0	3	3	3	4	2	3	1	1	1	1	2	2	2	1	10	0	18	8	3
1	18	2	1	1	0	1	2	2	3	2	1	3	0	1	2	2	2	4	4	4	3	4	4	0	1	2	1	0	3	2	0	14	7	23	7	2
1	19	1	1	1	0	1	3	1	2	2	0	1	3	2	4	1	2	2	1	3	1	2	3	1	1	2	1	1	1	2	0	10	12	12	7	2
1	19	2	1	1	0	1	1	0	1	0	0	0	0	0	0	0	0	2	2	3	0	2	1	1	1	2	1	2	0	3	1	3	0	10	7	4
1	19	2	1	1	0	1	1	1	0	0	1	0	0	0	0	0	0	3	3	0	3	2	2	3	1	1	1	0	1	2	3	4	0	13	7	5
1	18	2	1	1	0	1	2	0	2	2	1	0	0	0	0	0	0	4	3	3	1	3	3	1	2	1	2	2	2	3	2	8	0	17	10	5
1	23	1	3	2	0	1	1	2	0	1	1	0	0	1	1	0	0	2	4	3	1	0	2	1	0	3	0	1	2	1	2	6	2	12	7	3
1	20	2	2	1	0	1	0	0	0	0	0	0	0	0	0	1	0	0	0	0	1	0	0	0	1	1	1	0	0	1	1	1	1	1	3	2
1	18	2	1	3	0	1	1	1	1	1	1	0	0	0	0	0	0	2	2	0	2	0	1	0	1	0	1	1	0	3	3	6	0	7	3	6
1	19	2	1	1	0	1	1	1	2	1	0	1	0	1	2	0	1	1	4	2	2	2	1	1	1	0	1	1	0	2	2	7	4	12	4	4
1	19	2	1	1	0	1	1	0	2	1	1	1	1	1	2	1	1	3	3	2	2	2	3	1	1	3	3	3	2	3	1	7	6	15	13	4
1	21	2	1	1	0	1	1	0	2	1	0	0	1	2	1	1	0	3	3	2	1	2	2	2	1	1	1	1	2	2	1	5	5	13	8	3
1	18	2	1	1	0	1	1	0	2	3	0	3	0	1	0	0	0	0	4	4	4	4	3	2	1	3	2	3	3	3	0	10	1	19	14	3
1	20	2	1	1	0	1	1	1	2	1	0	1	1	1	0	1	0	1	1	1	1	0	0	1	2	3	2	2	3	2	2	7	3	4	13	4
1	19	2	1	1	0	1	0	1	2	1	0	1	0	0	0	0	0	1	1	1	2	0	0	3	1	3	1	0	1	3	3	6	0	5	9	6
1	20	2	1	1	0	1	1	0	1	0	0	0	0	0	2	1	1	1	1	3	2	2	2	2	1	1	1	3	1	2	2	3	4	11	9	4
1	19	2	1	1	0	1	1	0	2	1	0	1	0	0	0	0	0	0	2	2	3	3	1	1	1	1	3	1	2	3	1	6	0	11	9	4
1	19	2	1	1	0	1	0	0	1	0	0	0	0	1	0	0	0	3	3	0	0	0	0	0	0	0	0	0	0	3	2	2	1	6	0	5
1	18	2	1	1	0	1	0	0	1	0	0	0	0	0	0	0	1	1	0	1	0	0	2	1	1	0	0	1	0	3	3	2	1	4	3	6
1	19	2	1	1	0	1	1	1	1	1	1	0	0	0	0	0	0	4	4	4	2	1	2	0	0	1	1	0	0	3	2	6	0	17	2	5
1	18	2	1	1	0	1	1	1	1	1	0	0	0	0	0	0	0	1	1	1	2	1	1	2	2	1	0	1	0	1	2	5	0	7	6	3
1	18	2	1	1	0	1	1	1	1	1	1	0	0	0	0	0	0	2	2	4	3	4	2	2	1	0	0	0	0	2	1	6	0	17	3	3
1	19	2	1	1	0	1	3	1	1	1	1	2	0	0	0	0	0	4	4	4	4	4	4	2	3	2	3	3	1	0	0	10	0	24	14	0
1	19	2	1	1	0	1	1	1	1	1	0	0	0	0	0	0	0	1	3	2	2	3	2	1	1	1	1	2	1	2	1	5	0	13	7	3
1	20	2	2	1	0	1	0	1	0	0	0	0	0	0	0	1	0	0	0	0	1	4	0	0	0	1	1	1	0	1	0	2	1	5	3	1
1	18	1	1	1	0	1	0	1	1	3	0	1	0	0	0	0	0	1	2	3	1	1	1	1	1	2	0	2	1	1	1	7	0	9	7	2
1	19	2	1	1	0	1	2	1	1	1	2	0	0	0	0	0	0	1	2	3	2	2	2	1	1	2	1	2	1	3	2	8	0	12	8	5
1	18	2	1	1	0	1	1	1	0	0	0	0	1	1	0	0	1	1	2	0	3	2	2	1	1	1	2	1	3	3	2	3	3	10	9	5
1	18	2	1	1	0	1	0	0	1	1	0	0	0	0	0	1	0	0	0	1	0	0	2	1	3	0	1	1	0	3	3	3	1	3	6	6
1	19	2	1	1	0	1	0	1	1	1	1	0	0	0	0	0	0	1	0	2	2	0	2	1	0	2	1	1	1	2	1	5	0	7	6	3
1	18	2	1	1	0	1	1	0	1	0	0	0	1	1	1	1	1	2	3	3	3	3	3	2	2	3	2	2	3	3	2	3	5	17	14	5
1	20	1	1	1	0	1	1	1	1	1	1	1	0	1	1	1	0	4	3	3	3	2	2	1	1	2	1	1	2	2	3	7	3	17	8	5
1	18	2	1	1	0	1	0	0	1	1	1	1	0	0	0	0	0	2	2	3	2	2	3	1	1	3	2	1	1	0	1	5	0	14	9	1
1	18	2	1	1	0	1	1	1	1	1	1	1	0	0	0	0	0	3	3	4	2	2	4	2	1	0	1	1	0	1	1	7	0	18	5	2
1	19	2	1	1	0	1	1	2	3	3	2	3	1	2	2	0	0	1	2	3	3	2	3	1	1	3	3	3	2	2	1	15	5	14	13	3
1	20	2	1	1	0	1	1	0	2	1	1	2	2	2	2	1	2	3	2	3	3	2	2	1	1	1	1	3	3	2	2	8	9	15	10	4
1	18	2	1	1	0	1	1	1	2	2	0	0	0	1	0	1	0	4	4	2	4	3	3	2	1	1	1	2	1	3	1	7	2	20	8	4
1	21	2	2	1	0	1	1	1	2	1	1	0	1	0	1	1	1	1	1	2	1	1	1	2	1	1	1	1	1	1	1	7	4	7	7	2
1	18	2	1	1	0	1	1	1	2	1	1	1	0	0	2	2	0	2	2	2	3	3	2	1	1	1	1	2	1	3	2	8	4	14	7	5
1	18	2	1	1	0	1	0	0	1	0	0	0	4	1	1	0	2	3	3	4	2	2	3	1	1	3	2	1	1	3	3	2	8	17	9	6
1	19	2	1	1	0	1	2	3	3	2	2	1	0	0	0	1	0	4	4	3	3	4	2	1	1	0	0	3	3	2	3	14	1	20	8	5
1	19	2	1	1	0	1	0	3	1	0	1	2	0	0	0	0	2	2	3	3	1	0	1	2	1	2	2	0	2	1	1	8	2	10	9	2
1	19	2	1	1	0	1	1	1	1	1	1	0	0	0	0	0	0	2	1	0	1	0	0	1	1	0	0	1	1	1	2	6	0	4	4	3
1	19	2	1	1	0	1	1	1	1	1	1	1	0	1	0	0	0	2	4	2	1	4	4	1	1	1	1	1	3	1	1	7	1	17	8	2
1	19	2	1	1	0	1	1	0	1	1	0	0	0	0	1	1	0	2	2	1	3	3	3	1	1	1	1	1	1	1	2	4	2	14	6	3
1	18	2	1	1	0	1	0	0	0	1	0	0	0	0	0	0	0	0	3	0	4	1	2	0	0	0	0	0	0	0	3	2	0	10	0	3
1	18	2	1	1	0	1	1	1	1	1	0	1	0	1	0	1	1	2	2	2	2	2	2	2	2	3	3	3	1	3	1	6	3	12	14	4
1	19	2	1	1	0	1	1	0	2	1	0	3	0	1	0	0	0	1	1	2	2	3	3	0	1	0	0	1	1	2	1	8	1	12	3	3
1	19	1	1	1	0	1	2	1	1	0	3	1	0	0	1	0	0	0	2	1	1	2	1	1	1	1	1	2	1	2	1	9	1	7	7	3
1	19	2	1	1	0	3	1	0	1	0	0	1	0	0	0	0	0	2	4	0	2	1	2	1	2	1	0	1	0	2	1	6	0	11	5	3
1	20	2	1	1	0	1	3	1	1	1	0	0	0	1	0	0	0	2	3	3	2	4	3	1	0	1	1	2	0	2	2	7	1	17	5	4
1	18	1	1	1	0	1	0	0	1	0	0	0	0	0	0	0	0	2	2	1	0	0	0	2	1	0	0	0	1	3	2	2	0	5	4	5
1	19	2	1	1	0	0	1	0	1	1	0	0	1	1	2	0	1	3	3	2	1	1	1	2	2	1	1	2	2	3	2	3	5	11	10	5
1	19	2	1	1	0	1	1	2	2	1	0	0	0	0	0	0	0	2	3	2	2	2	1	2	1	1	1	1	1	3	1	7	0	12	7	4
1	19	2	1	1	0	1	1	1	2	1	0	0	0	0	0	0	0	2	2	2	3	2	1	1	2	1	1	1	0	2	2	6	0	12	6	4
1	19	2	1	1	0	1	1	1	3	2	1	2	0	1	0	0	0	0	0	2	0	0	0	1	1	1	1	3	1	2	2	11	1	2	8	4
1	19	2	1	1	0	1	1	0	1	0	0	0	1	0	1	0	0	2	0	2	2	2	0	0	1	0	1	2	2	3	1	3	2	8	6	4
1	19	2	1	1	0	1	1	0	2	1	2	1	1	1	0	0	1	2	3	3	4	2	2	1	1	3	2	3	3	2	2	8	3	16	13	4
1	19	1	1	1	0	0	0	0	1	0	0	0	0	0	0	0	0	1	1	1	1	1	1	0	0	0	0	0	0	1	0	1	0	6	0	1
1	19	2	1	1	0	1	0	1	2	3	1	3	2	1	1	0	2	2	2	3	3	1	3	1	1	2	1	2	3	2	2	11	6	14	10	4
1	18	2	1	1	0	0	2	1	1	1	1	1	0	0	0	0	0	3	3	4	3	3	3	2	2	1	1	1	1	0	1	7	0	19	8	1
1	20	2	3	1	0	1	1	1	0	2	2	0	0	0	0	1	0	1	2	2	2	2	1	1	1	2	2	2	2	1	2	7	1	10	10	3
1	19	2	1	1	0	1	1	0	2	1	1	1	1	2	2	0	0	0	1	1	3	2	3	1	1	2	1	1	0	3	2	7	5	10	6	5
1	19	2	1	1	0	2	1	0	2	1	0	0	1	0	0	0	0	1	1	2	0	0	2	2	1	0	1	0	3	3	2	6	1	6	7	5
1	19	2	1	1	0	1	1	1	2	2	2	1	1	1	2	1	3	2	1	1	2	3	2	1	1	2	2	1	1	2	1	10	8	11	8	3
1	18	2	1	1	0	2	1	1	2	2	1	1	0	0	0	0	0	4	3	4	2	3	3	2	1	1	1	3	1	3	1	10	0	19	9	4
1	19	2	1	1	0	2	0	1	1	1	1	1	2	1	1	1	1	3	3	3	3	3	3	0	1	2	1	1	1	1	1	7	6	18	6	2
1	19	2	1	1	0	1	1	1	2	3	2	3	0	0	0	0	0	4	3	3	2	2	2	1	2	3	3	3	1	3	1	13	0	16	13	4
1	19	2	1	1	0	2	2	2	3	3	3	2	0	0	1	0	0	0	2	3	3	4	3	1	0	2	1	2	1	1	1	17	1	15	7	2
1	18	1	1	1	0	3	3	3	3	3	3	3	0	0	0	0	0	4	4	4	4	4	4	1	1	1	3	1	1	1	1	21	0	24	8	2
1	18	2	1	1	0	2	2	2	3	1	2	2	0	1	1	1	1	1	2	2	3	3	4	1	1	2	2	2	2	2	1	14	4	15	10	3
1	18	2	1	1	0	1	1	1	3	2	1	1	0	1	2	1	1	0	1	3	0	0	0	1	1	1	1	1	1	1	1	10	5	4	6	2
1	19	2	1	1	0	1	1	2	3	2	1	2	0	0	0	0	0	1	0	1	2	0	2	2	2	1	2	3	3	2	1	12	0	6	13	3
1	19	2	1	1	0	1	1	0	2	1	0	1	0	0	0	0	0	2	2	2	2	2	2	1	1	2	1	1	2	3	1	6	0	12	8	4
1	19	2	1	1	0	1	1	0	1	1	0	1	0	0	0	0	1	0	2	0	3	1	2	1	1	0	0	1	0	2	2	5	1	8	3	4
1	18	1	1	1	0	2	1	0	1	0	0	0	0	4	0	1	2	3	2	4	2	1	3	2	1	3	1	3	1	3	2	4	7	15	11	5
1	19	2	1	1	0	1	1	1	1	1	0	0	1	0	0	0	0	2	2	3	3	2	3	1	1	0	0	1	1	1	1	5	1	15	4	2
1	18	2	1	1	0	1	1	1	1	0	0	0	0	0	0	0	0	3	3	2	2	2	0	2	2	2	1	1	0	2	2	4	0	12	8	4
1	19	2	1	1	0	1	2	0	2	1	0	0	0	0	2	0	3	3	2	1	3	2	3	1	2	3	0	2	1	3	3	6	5	14	9	6
1	19	2	1	1	0	1	3	0	1	0	0	0	0	1	1	0	0	3	4	4	0	0	0	0	1	0	1	1	1	3	3	5	2	11	4	6
1	19	2	1	1	0	1	1	1	1	1	0	1	0	0	0	0	0	4	4	1	2	3	2	1	1	2	1	2	0	1	2	6	0	16	7	3
1	19	2	1	1	0	2	1	1	2	1	3	1	0	0	1	0	0	3	2	2	3	2	3	2	1	1	3	2	3	1	2	11	1	15	12	3
1	19	2	1	1	0	0	1	0	1	0	0	0	0	0	0	0	0	1	0	0	2	2	3	1	1	1	2	1	2	3	1	2	0	8	8	4
1	19	2	1	1	0	1	1	1	2	0	0	0	0	0	0	0	0	2	2	1	3	1	3	2	1	0	0	1	0	2	2	5	0	12	4	4
1	19	1	1	1	0	1	1	1	1	0	0	0	1	1	1	0	0	1	1	1	2	1	0	1	1	1	1	0	0	3	2	4	3	6	4	5
1	19	2	1	1	0	1	0	0	0	0	0	0	0	0	0	0	0	0	0	0	0	0	0	0	0	0	0	0	0	0	0	1	0	0	0	0
1	18	2	1	1	0	0	1	1	0	0	0	0	0	0	1	0	0	0	2	1	2	1	1	2	2	0	0	1	2	3	2	2	1	7	7	5
1	19	2	1	1	0	1	1	1	2	1	1	2	2	0	0	0	0	2	2	2	3	3	3	1	2	1	3	2	1	2	2	9	2	15	10	4
1	19	2	1	1	0	1	0	1	0	1	0	2	0	0	0	0	0	0	0	0	0	0	0	0	0	0	0	0	0	0	1	5	0	0	0	1
1	19	2	1	1	0	3	2	1	3	2	2	3	0	0	1	0	0	4	4	4	4	4	4	3	1	3	3	3	3	3	3	16	1	24	16	6
1	19	2	1	1	0	1	1	0	2	0	0	1	0	1	0	0	0	2	3	3	2	1	1	1	1	0	1	1	1	1	1	5	1	12	5	2
1	19	1	1	1	0	3	2	3	2	2	2	2	0	0	2	0	0	0	3	3	2	0	1	1	1	2	3	2	2	2	2	16	2	9	11	4
1	19	2	1	1	0	1	1	1	2	2	1	1	0	0	1	1	0	3	2	3	2	2	2	2	1	3	1	1	3	3	3	9	2	14	11	6
1	19	2	1	1	0	2	1	0	1	1	0	0	0	0	0	0	0	0	1	4	2	1	4	2	1	1	1	1	1	1	1	5	0	12	7	2
1	19	2	1	1	0	0	0	0	1	1	0	1	0	0	0	0	0	3	3	0	3	3	4	0	1	1	1	0	0	0	1	3	0	16	3	1
1	18	1	1	1	0	3	0	0	0	0	0	0	0	0	0	0	0	3	4	3	3	0	2	3	2	1	0	0	0	3	2	3	0	15	6	5
1	18	2	1	1	0	2	1	0	2	1	0	1	0	0	1	0	0	3	4	4	3	3	4	2	1	3	1	2	3	2	2	7	1	21	12	4
1	19	1	1	1	0	1	1	0	1	1	0	0	0	0	0	0	0	2	2	1	2	1	1	2	2	0	1	2	0	2	2	4	0	9	7	4
1	19	2	1	1	0	0	0	0	0	0	0	0	0	0	0	0	0	3	1	1	2	2	2	2	2	1	1	0	2	1	3	0	0	11	8	4
1	18	2	1	2	0	0	1	0	1	1	0	1	0	0	0	0	0	0	2	0	1	0	0	0	1	1	1	0	1	3	2	4	0	3	4	5
1	18	2	1	1	0	2	1	1	1	1	0	0	0	1	0	0	0	3	1	2	2	1	1	1	2	1	1	2	1	1	1	6	1	10	8	2
1	19	1	1	1	0	1	1	2	2	3	1	2	3	0	0	0	0	4	4	4	4	4	4	3	2	2	2	1	0	1	1	12	3	24	10	2
1	19	2	1	1	0	1	2	1	2	1	1	3	0	0	1	0	0	2	4	3	4	2	3	1	2	1	1	3	3	2	0	11	1	18	11	2
1	19	2	1	1	0	0	0	0	1	1	1	1	0	0	0	0	0	1	2	0	0	0	0	0	0	1	1	0	1	3	1	4	0	3	3	4
1	19	1	1	1	0	3	3	3	3	3	3	3	0	0	0	0	0	3	4	4	2	2	3	3	3	3	3	3	3	1	0	21	0	18	18	1
1	19	2	1	1	0	1	0	0	1	0	0	0	1	2	0	1	1	0	2	0	3	2	1	1	2	0	0	1	2	3	2	2	5	8	6	5
1	18	2	1	1	0	1	1	2	2	2	2	1	0	0	0	0	0	4	3	3	3	2	3	0	0	1	1	2	3	0	2	11	0	18	7	2
1	19	2	1	1	0	1	2	2	1	2	1	1	0	1	0	0	0	4	4	4	4	4	4	2	2	1	1	1	3	3	3	10	1	24	10	6
1	19	2	1	1	0	1	1	1	2	1	1	1	0	0	0	0	0	2	1	1	1	1	3	1	1	2	2	1	0	1	1	8	0	9	7	2
1	19	2	1	1	0	2	1	1	2	1	0	0	1	2	2	3	0	1	1	3	1	1	3	2	1	2	2	3	3	1	0	7	8	10	13	1
1	19	2	1	1	0	2	1	1	2	2	2	2	0	1	1	0	0	0	1	0	2	0	4	1	1	3	1	1	2	3	2	12	2	7	9	5
1	19	2	1	1	0	0	0	1	0	0	0	0	0	0	1	0	0	0	3	3	4	2	0	2	0	0	0	0	0	3	3	1	1	12	2	6
1	21	2	1	1	0	1	1	0	2	1	0	1	0	0	0	2	0	1	3	1	2	3	3	2	1	0	1	2	1	3	1	6	2	13	7	4
1	18	2	1	1	0	1	1	1	2	2	1	1	1	2	2	1	2	2	2	3	2	3	2	1	1	3	3	3	3	2	2	9	8	14	14	4
1	19	2	1	1	0	1	2	1	0	2	0	0	0	1	0	0	1	4	4	4	4	4	3	1	1	2	2	3	3	2	3	6	2	23	12	5
1	18	2	1	1	0	1	2	1	1	2	1	1	0	0	0	1	0	3	4	4	3	2	3	2	2	1	1	1	1	1	1	9	1	19	8	2
1	19	2	1	1	0	2	1	1	2	1	1	1	0	0	2	0	0	2	3	3	2	3	2	2	2	1	1	1	1	3	1	9	2	15	8	4
1	19	2	1	1	0	0	0	0	0	0	0	0	0	0	0	0	0	0	0	0	0	0	0	0	0	0	0	0	0	2	2	0	0	0	0	4
1	19	2	1	1	0	1	1	0	2	1	0	1	0	1	0	0	0	2	2	3	1	2	0	2	1	0	1	1	1	3	1	6	1	10	6	4
1	19	2	1	1	0	1	1	1	2	1	1	2	1	2	0	1	0	2	1	3	3	2	2	2	2	0	1	2	1	1	1	9	4	13	8	2
1	19	2	1	1	0	0	1	0	1	0	0	1	1	1	0	0	1	3	3	2	4	2	3	1	1	2	0	3	1	2	3	3	3	17	8	5
1	19	2	1	1	0	1	1	2	2	3	2	2	1	0	1	1	0	2	2	0	0	1	1	3	0	2	2	1	2	1	0	13	3	6	10	1
1	21	2	3	1	0	1	2	2	1	1	1	1	0	0	0	0	0	2	2	2	1	2	2	1	1	2	2	2	2	2	0	9	0	11	10	2
1	18	2	1	1	0	1	1	0	1	1	0	0	0	0	1	0	0	1	3	1	3	3	4	1	1	0	1	1	1	1	1	4	1	15	5	2
1	21	2	1	1	0	2	1	1	2	1	0	0	0	1	2	0	2	3	2	3	3	3	3	2	1	3	1	1	1	3	1	7	5	17	9	4
1	19	2	1	1	0	2	3	1	2	1	0	0	0	0	0	0	4	4	4	4	2	2	1	1	2	3	1	1	1	3	3	9	4	17	9	6
1	19	2	1	1	0	1	1	0	1	1	2	1	0	0	0	0	0	1	3	2	2	1	3	1	1	2	3	2	1	1	2	7	0	12	10	3
1	18	2	1	1	0	0	1	1	3	3	0	0	0	0	1	1	0	3	0	3	4	0	2	2	1	3	3	3	1	3	3	8	2	12	13	6
1	18	1	1	1	0	1	1	2	1	2	0	1	0	0	0	0	0	0	2	3	2	1	4	1	0	1	3	1	1	3	1	8	0	12	7	4
1	19	2	1	1	0	0	1	0	1	1	0	0	0	0	0	0	0	1	1	0	1	1	1	1	0	0	0	1	0	2	2	3	0	5	2	4
1	21	2	1	1	0	1	0	0	1	0	1	2	0	1	0	0	0	4	3	2	2	1	2	1	2	1	1	2	2	0	1	5	1	14	9	1
1	19	2	1	1	0	2	0	1	1	0	0	0	0	0	0	1	0	3	2	3	1	2	0	1	1	1	0	1	0	3	2	4	1	11	4	5
1	20	2	1	1	0	2	1	2	2	1	2	1	1	0	1	2	0	2	2	3	1	0	1	1	2	3	1	3	2	3	1	11	4	9	12	4
1	19	2	1	1	0	0	0	0	1	0	0	0	0	0	0	0	0	0	0	0	0	0	0	1	1	1	1	1	1	1	2	1	0	0	6	3
1	21	2	1	1	0	1	2	1	3	3	3	3	0	0	0	0	0	1	0	2	0	0	0	1	0	2	2	2	3	3	3	16	0	3	10	6
1	19	2	1	1	0	1	1	1	1	1	1	1	0	0	0	0	0	2	3	2	2	1	3	1	1	1	2	2	1	1	1	7	0	13	8	2
1	20	2	2	1	0	1	1	0	1	0	1	1	0	0	0	0	0	3	3	2	1	1	2	2	2	0	0	0	1	1	1	5	0	12	5	2
1	20	2	1	1	0	0	0	0	1	0	0	0	1	1	1	2	1	3	2	2	2	2	2	2	1	0	0	1	0	2	1	1	6	13	4	3
1	19	1	1	1	0	0	0	0	1	1	0	0	0	0	0	0	0	3	2	0	0	0	0	0	0	2	1	3	2	2	2	2	0	5	8	4
1	19	2	1	1	0	3	2	1	1	1	1	1	0	0	0	0	0	4	0	4	3	3	4	0	0	3	3	1	1	0	3	10	0	18	8	3
1	19	2	1	1	0	1	1	2	1	2	1	0	0	0	1	1	0	2	2	1	2	1	2	1	1	0	2	0	1	2	1	8	2	10	5	3
1	19	2	1	1	0	1	1	0	2	1	0	1	1	1	2	0	2	3	4	4	3	2	3	1	2	3	3	3	3	3	1	6	6	19	15	4
1	19	2	1	1	0	0	1	0	1	0	0	0	0	0	0	0	0	4	2	0	1	0	0	2	2	1	1	0	0	3	3	2	0	7	6	6
1	19	2	1	1	0	2	0	2	1	3	1	2	2	2	4	1	1	3	2	2	3	2	3	1	2	0	3	3	2	1	2	11	10	15	11	3
1	19	1	1	1	0	0	0	0	0	0	0	0	0	0	0	1	2	1	2	2	1	1	1	0	1	0	2	1	1	1	1	0	3	8	5	2
1	19	2	1	1	0	1	2	3	1	1	2	3	0	1	1	0	0	1	2	3	3	3	4	2	2	0	1	2	0	1	1	13	2	16	7	2
1	19	2	1	1	0	1	1	1	1	1	1	1	0	1	1	0	0	3	3	3	3	4	3	1	1	1	1	1	3	1	1	7	2	19	8	2
1	20	2	1	1	0	1	1	1	0	2	0	1	0	0	0	0	0	0	0	1	0	0	1	1	1	1	1	0	1	2	2	6	0	2	5	4
1	19	2	1	1	0	1	1	1	1	1	0	0	0	0	1	0	0	1	2	2	1	2	2	1	1	1	1	1	0	1	2	5	1	10	5	3
1	19	2	1	1	0	1	1	1	1	2	1	1	1	2	1	1	1	2	2	2	1	1	2	1	1	1	1	1	1	1	2	8	6	10	6	3
1	19	2	1	1	0	1	1	0	2	1	1	1	0	0	1	0	0	0	3	4	3	3	3	0	0	1	3	1	1	2	2	7	1	16	6	4
1	19	2	1	1	0	2	0	0	1	1	1	0	0	0	0	0	0	3	3	1	3	2	3	1	2	2	1	1	3	2	2	5	0	15	10	4
1	20	2	2	1	0	1	3	1	2	1	0	1	1	0	0	1	1	2	1	1	2	2	1	1	1	2	1	2	1	1	1	9	3	9	8	2
1	18	1	1	1	0	2	1	1	2	2	1	2	0	0	0	0	0	3	3	1	4	1	3	2	1	3	2	1	2	1	1	11	0	15	11	2
1	19	2	1	1	0	2	1	1	2	2	1	1	0	0	0	0	0	3	4	1	4	3	4	3	3	1	1	1	1	1	3	10	0	19	10	4
1	19	2	1	1	0	2	1	2	1	0	1	2	1	1	1	0	2	1	2	4	2	1	3	0	1	2	3	2	0	1	2	9	5	13	8	3
1	20	2	1	1	0	1	1	1	1	2	0	1	0	0	0	0	0	1	2	2	2	3	3	1	1	1	0	3	1	3	1	7	0	13	7	4
1	18	2	1	1	0	0	0	0	0	0	0	0	0	1	0	0	0	4	4	3	3	0	0	0	0	2	0	0	0	2	3	0	1	14	2	5
1	19	2	1	1	0	1	1	1	2	2	1	1	1	2	1	0	0	1	0	1	1	2	1	1	0	2	1	3	2	2	2	9	4	6	9	4
1	18	2	1	1	0	1	2	1	1	0	0	0	0	0	0	1	0	4	4	4	3	3	0	0	0	2	0	0	0	3	2	5	1	18	2	5
1	19	1	1	1	0	2	1	1	1	1	1	1	0	0	0	0	0	3	2	2	2	1	1	0	0	1	1	1	1	2	1	8	0	11	4	3
1	21	2	1	1	0	2	1	3	3	2	3	1	2	2	4	0	0	0	4	1	3	1	3	1	3	3	3	3	3	2	2	15	8	12	16	4
1	19	2	1	1	0	1	2	1	2	1	0	1	0	0	0	0	0	2	2	2	3	2	3	1	1	1	1	1	1	2	1	8	0	14	6	3
1	19	1	1	1	0	1	0	0	1	0	0	0	0	0	0	0	0	2	0	1	0	0	2	1	0	1	2	0	0	3	2	2	0	5	4	5
1	19	2	1	1	0	1	2	1	3	2	2	1	1	2	0	2	0	2	3	2	4	3	3	2	1	3	3	3	3	1	1	12	5	17	15	2
1	20	2	2	1	0	1	1	1	2	1	0	1	0	0	0	0	0	2	2	2	3	2	2	2	1	1	1	1	1	1	1	7	0	13	7	2
1	18	2	1	1	0	1	1	0	1	1	0	1	0	1	1	0	0	3	3	4	0	3	2	1	2	1	1	1	3	1	0	5	2	15	9	1
1	19	2	1	1	0	0	1	1	1	1	0	0	0	0	0	0	0	3	0	0	4	2	3	1	1	2	1	3	1	3	2	4	0	12	9	5
1	19	2	1	1	0	1	1	0	1	0	1	0	0	0	0	0	0	4	3	4	3	2	2	0	1	3	1	1	1	3	3	4	0	18	7	6
1	20	2	1	1	0	2	1	1	1	1	0	1	0	1	1	1	1	3	3	3	1	2	2	2	1	1	2	1	1	2	2	7	4	14	8	4
1	19	2	1	1	0	1	1	2	1	1	2	0	1	1	1	1	0	2	2	1	1	2	2	0	2	2	1	1	1	1	2	8	4	10	7	3
1	21	2	2	1	0	1	1	1	2	2	2	1	0	0	0	0	0	1	2	2	3	1	1	1	1	1	1	2	3	2	1	10	0	10	9	3
1	20	1	1	1	0	1	2	2	3	1	0	0	0	1	4	2	1	3	4	4	3	4	3	2	2	3	2	3	1	3	2	9	8	21	13	5
1	19	2	1	1	0	1	3	2	3	1	0	0	0	1	4	2	1	3	4	4	3	4	3	2	2	3	2	3	1	3	2	10	8	21	13	5
1	19	2	1	1	0	2	1	1	2	2	1	1	1	1	0	0	2	3	4	3	2	4	3	1	1	2	2	2	3	1	2	10	4	19	11	3
1	19	2	1	1	0	1	1	1	2	2	0	1	0	1	1	0	0	3	2	2	3	2	1	1	1	1	2	1	2	2	1	8	2	13	8	3
1	19	2	1	1	0	2	1	1	1	1	1	1	0	0	0	0	0	2	3	2	2	1	1	1	1	1	1	2	1	2	2	8	0	11	7	4
1	19	2	1	1	0	1	1	1	2	1	1	1	0	0	0	0	0	1	3	2	1	3	0	2	2	1	1	3	1	1	0	8	0	10	10	1
1	18	2	1	1	0	1	1	0	1	0	0	0	1	0	0	0	1	1	2	3	1	2	1	1	1	1	0	0	0	3	2	3	2	10	3	5
1	19	2	1	1	0	1	1	1	2	1	1	2	0	1	0	0	0	2	2	2	1	2	2	2	1	1	1	1	1	3	1	9	1	11	7	4
1	19	1	1	1	0	1	1	3	1	1	0	2	0	0	0	0	0	4	4	4	3	4	3	2	2	1	3	3	1	3	1	9	0	22	12	4
1	19	2	1	1	0	0	1	1	1	1	1	1	0	0	0	0	0	1	3	2	1	1	2	1	1	2	1	0	1	2	2	6	0	10	6	4
1	18	2	1	1	0	2	1	1	2	2	1	1	0	1	2	0	0	2	1	2	2	1	4	1	2	0	2	3	3	2	2	10	3	12	11	4
1	18	1	1	1	0	0	0	1	3	1	0	0	0	0	2	1	1	3	3	0	2	2	1	2	1	2	3	1	0	3	3	5	4	11	9	6
1	19	2	1	1	0	2	0	0	1	0	0	0	0	1	0	0	1	4	3	3	3	0	3	3	1	1	0	0	2	2	3	3	2	16	7	5
1	19	1	1	1	0	1	0	1	1	0	0	2	0	0	1	1	0	1	2	1	1	0	2	1	1	1	2	2	1	2	2	5	2	7	8	4
1	21	2	1	1	0	1	1	1	3	1	1	1	0	0	0	0	0	2	1	1	2	3	2	1	1	3	1	1	2	1	1	9	0	11	9	2
1	18	2	1	1	0	2	2	1	3	2	1	2	0	0	0	0	0	2	4	4	4	2	3	2	1	3	3	2	3	2	2	13	0	19	14	4
1	19	2	1	1	0	1	1	1	1	1	0	1	0	0	0	0	0	0	0	0	0	1	0	1	1	1	1	1	1	2	2	6	0	1	6	4
1	20	2	1	1	0	1	1	2	0	0	1	1	1	0	0	0	1	2	1	0	0	0	1	0	1	1	0	1	1	0	0	6	2	4	4	0
1	21	2	3	1	0	0	1	3	3	1	0	1	0	0	0	0	0	1	3	2	2	2	1	2	1	2	1	1	2	2	1	9	0	11	9	3
1	19	2	1	1	0	0	0	0	1	0	0	0	0	0	0	0	0	1	1	0	1	0	2	0	0	0	0	0	0	2	2	1	0	5	0	4
1	20	2	1	2	0	1	1	0	1	1	0	0	2	1	0	0	0	2	3	3	4	2	2	3	1	2	3	2	1	3	3	4	3	16	12	6
1	18	1	1	1	0	0	0	1	2	0	0	0	1	0	1	0	2	4	2	1	0	4	1	1	1	1	1	0	3	2	2	3	4	12	7	4
1	19	2	1	1	0	1	1	0	2	1	0	1	0	0	0	0	0	3	3	3	3	3	3	1	2	3	3	3	3	3	1	6	0	18	15	4
1	18	2	1	1	0	1	1	2	3	0	0	1	0	1	1	0	2	1	2	3	2	0	3	1	1	1	0	2	1	1	2	8	4	11	6	3
1	18	2	1	1	0	2	2	2	2	3	1	2	1	1	1	2	2	2	2	3	3	2	3	1	1	2	2	1	1	1	2	14	7	15	8	3
1	19	2	1	1	0	2	1	1	2	1	0	0	0	1	0	1	0	0	2	0	0	1	0	1	1	1	1	0	1	3	2	7	2	3	5	5
1	19	2	1	1	0	2	1	0	2	1	0	0	0	0	0	0	1	0	1	2	0	1	3	3	2	2	1	1	1	3	3	6	1	7	10	6
1	19	2	1	1	0	3	2	2	3	3	3	2	0	0	0	0	0	3	3	4	2	3	3	2	3	1	3	3	3	3	3	18	0	18	15	6
1	19	2	1	1	0	0	0	0	1	0	0	0	0	0	0	0	0	0	0	0	0	1	0	0	0	1	0	1	1	2	1	1	0	1	3	3
1	19	2	1	1	0	1	1	0	1	0	0	0	0	0	0	0	0	2	3	2	1	1	0	1	1	1	0	0	0	2	1	3	0	9	3	3
1	21	2	1	1	0	1	1	1	2	2	1	2	0	0	0	0	0	3	2	2	0	2	1	1	1	1	1	1	1	1	2	10	0	10	6	3
1	19	1	1	1	0	2	1	1	2	3	2	2	0	0	0	0	0	4	3	4	4	4	4	0	0	3	3	1	3	3	1	13	0	23	10	4
1	21	2	1	1	0	1	1	0	2	1	1	1	2	2	1	1	0	2	2	4	2	4	2	1	1	3	1	1	1	1	1	7	6	16	8	2
1	20	2	2	1	0	0	1	1	1	0	0	1	0	0	0	0	0	1	0	3	1	2	1	2	2	1	0	0	0	1	2	4	0	8	5	3
1	19	2	1	1	0	1	1	1	2	1	1	0	0	0	0	1	0	2	2	1	2	2	0	1	1	2	2	1	0	2	2	7	1	9	7	4
1	18	2	1	1	0	1	0	1	2	2	1	2	1	0	1	2	2	2	2	2	2	2	2	1	1	2	2	1	1	3	3	9	6	12	8	6
1	19	2	1	1	0	2	1	1	1	1	0	0	1	0	1	0	0	1	2	3	1	1	3	2	1	0	1	3	2	3	1	6	2	11	9	4
1	21	2	1	1	0	1	2	1	2	1	2	0	0	0	1	0	0	1	2	4	3	4	4	2	1	1	2	2	1	3	2	9	1	18	9	5
1	21	2	1	1	0	1	1	1	1	1	0	1	1	1	1	1	1	1	1	2	1	1	1	1	1	1	1	1	1	2	2	6	5	7	6	4
1	18	2	1	1	0	3	1	0	1	0	0	0	0	0	0	0	0	1	1	0	0	0	0	0	2	1	0	1	1	3	2	5	0	2	5	5
1	20	2	1	1	0	3	2	2	3	3	3	2	2	1	1	1	0	3	4	4	2	3	3	1	1	2	1	3	0	1	0	18	5	19	8	1
1	20	2	1	1	0	2	1	1	1	0	0	0	1	0	1	1	1	2	1	4	2	3	1	2	1	1	1	1	0	3	2	5	4	13	6	5
1	19	2	1	1	0	1	1	1	1	1	1	0	1	0	0	0	0	2	2	2	2	2	2	1	1	1	0	1	0	1	1	6	1	12	4	2
1	21	2	2	1	0	1	1	1	1	2	1	3	0	4	4	4	0	4	4	4	2	4	3	0	1	3	3	3	3	2	2	10	12	21	13	4
1	20	2	1	1	0	1	0	0	1	1	0	0	0	0	1	0	0	3	3	3	2	2	1	2	1	0	0	0	0	2	2	3	1	14	3	4
1	19	2	1	1	0	2	1	0	2	1	1	0	0	0	0	0	0	2	2	0	2	1	1	1	1	0	0	1	0	3	2	7	0	8	3	5
1	18	1	1	1	0	1	0	1	1	2	1	1	0	0	0	0	0	1	1	1	2	1	1	1	1	1	0	1	1	2	1	7	0	7	5	3
1	19	2	1	1	0	1	1	0	1	1	0	0	0	1	0	0	0	1	2	2	1	1	2	1	1	2	1	2	0	2	1	4	1	9	7	3
1	19	2	1	1	0	2	3	2	2	3	2	2	0	1	0	0	0	0	3	3	3	3	1	2	0	3	2	2	3	2	0	16	1	13	12	2
1	19	2	1	1	0	0	0	0	1	0	0	1	0	1	1	0	1	2	2	3	1	1	1	0	2	1	1	3	1	3	1	2	3	10	8	4
1	20	2	2	1	0	1	3	1	2	2	1	1	2	2	1	2	1	1	0	3	1	1	3	1	2	1	2	1	1	1	1	11	8	9	8	2
1	18	2	1	1	0	1	1	1	1	1	1	1	0	0	0	0	0	0	0	0	0	0	0	1	0	3	1	0	1	3	3	7	0	0	6	6
1	20	2	1	1	0	2	1	1	1	0	1	0	1	0	1	0	0	2	4	4	2	1	2	2	1	2	3	2	1	3	3	6	2	15	11	6
1	21	2	2	1	0	0	1	1	2	1	2	1	1	0	0	0	1	1	1	3	2	3	2	1	0	0	0	0	0	1	1	8	2	12	1	2
1	21	2	1	1	0	1	1	0	1	1	2	1	1	2	2	1	2	2	1	1	2	2	2	1	2	1	1	1	1	0	0	7	8	10	7	0
1	22	2	1	1	0	2	1	1	2	2	1	1	0	0	0	0	0	4	4	4	1	3	3	2	1	2	3	2	1	2	1	10	0	19	11	3
1	23	2	1	1	0	2	1	0	1	2	0	0	0	0	0	0	1	0	1	3	1	0	1	1	1	1	3	3	1	3	3	6	1	6	10	6
1	21	2	3	1	0	2	1	1	1	0	0	0	0	1	1	0	1	2	2	3	2	2	1	1	0	2	3	3	1	1	3	5	3	12	10	4
1	20	2	1	1	0	0	0	0	1	1	0	1	0	0	0	0	0	1	1	0	2	2	3	1	2	1	3	2	2	3	2	3	0	9	11	5
1	20	2	2	1	0	1	1	1	2	1	2	2	1	1	1	2	2	2	3	3	3	3	3	1	1	1	3	1	3	2	1	10	7	17	10	3
1	19	2	1	1	0	1	2	2	1	1	1	0	0	0	0	0	0	2	1	1	2	0	3	1	1	3	3	0	1	1	3	8	0	9	9	4
1	18	2	1	1	0	1	0	1	1	1	2	2	2	2	1	2	1	0	2	2	2	1	2	2	2	2	2	3	1	0	0	8	8	9	12	0
1	19	2	1	1	0	0	1	1	0	0	1	0	0	1	0	0	0	1	2	2	1	1	2	2	1	0	0	0	0	2	3	3	1	9	3	5
1	19	2	1	1	0	2	1	1	2	1	0	1	0	0	0	0	0	3	2	0	2	0	2	1	1	1	1	1	1	1	2	8	0	9	6	3
1	19	2	1	1	0	1	1	1	3	1	1	2	0	3	4	2	0	4	4	2	4	3	3	1	3	1	1	3	1	1	3	10	9	20	10	4
1	19	2	1	1	0	1	1	1	1	1	0	0	0	0	0	0	0	2	2	2	3	1	2	2	1	0	0	1	0	1	2	5	0	12	4	3
1	21	2	1	1	0	0	1	0	0	0	0	0	0	0	0	0	0	2	2	2	3	2	2	2	1	1	2	1	1	2	2	1	0	13	8	4
1	21	2	1	1	0	1	2	2	2	1	0	1	1	1	1	1	1	3	3	3	2	3	3	2	2	3	2	2	2	2	1	9	5	17	13	3
1	20	2	2	1	0	1	2	1	2	1	2	2	2	1	2	4	2	2	3	3	2	3	3	1	1	2	2	1	1	2	1	11	11	16	8	3
1	20	1	1	1	0	1	2	2	3	1	0	0	0	1	4	2	1	3	4	4	3	4	3	2	2	3	2	3	1	3	2	9	8	21	13	5
1	21	2	1	1	0	1	1	2	2	2	1	2	2	1	2	2	1	2	3	3	3	4	3	2	1	3	3	1	1	2	1	11	8	18	11	3
1	19	2	1	1	0	0	0	1	1	0	1	1	0	1	1	0	0	3	3	2	3	2	3	0	1	0	0	0	1	1	2	4	2	16	2	3
1	19	1	1	1	0	0	1	0	1	0	0	0	1	1	1	1	1	0	3	3	0	1	2	1	2	0	1	1	1	2	3	2	5	9	6	5
1	20	2	1	1	0	1	1	2	2	1	1	2	1	3	2	2	1	1	1	4	2	3	1	1	1	2	2	2	3	2	1	10	9	12	11	3
1	26	2	2	2	0	1	1	1	2	1	0	1	0	1	0	0	0	0	1	2	2	2	1	1	1	1	1	1	1	1	1	7	1	8	6	2
1	20	2	1	1	0	1	1	0	2	1	2	3	0	0	0	0	0	0	1	3	0	1	0	2	1	3	3	3	3	3	2	10	0	5	15	5
1	17	2	1	1	0	1	0	1	1	1	1	2	0	0	0	0	0	2	2	3	2	1	1	1	1	0	1	1	2	1	1	7	0	11	6	2
1	24	2	1	3	0	1	1	0	1	1	0	0	1	1	1	1	2	2	2	3	2	2	1	2	1	1	0	1	0	2	2	4	6	12	5	4
1	22	1	1	1	0	0	1	0	3	3	3	3	0	0	0	0	1	1	2	1	1	3	2	1	2	2	1	2	2	3	2	13	1	10	10	5
1	20	2	1	1	0	0	1	0	3	3	1	3	3	4	4	4	0	4	4	4	4	3	3	1	1	1	1	3	3	2	2	11	15	22	10	4
1	19	2	1	1	0	2	3	3	2	3	0	0	1	0	0	0	0	4	3	0	3	3	1	1	1	0	1	3	0	2	0	13	1	14	6	2
1	20	2	1	1	0	1	1	1	3	1	1	0	1	0	1	0	1	1	4	3	1	3	1	1	0	1	1	3	3	0	1	8	3	13	9	1
1	20	2	1	1	0	1	1	1	2	2	1	1	2	1	0	2	2	1	2	3	1	1	1	1	1	3	1	1	1	1	2	9	7	9	8	3
1	20	2	2	1	0	1	1	2	1	1	1	1	2	2	2	2	2	2	2	3	2	3	3	3	3	3	3	3	3	3	1	8	10	15	18	4
1	21	2	2	1	0	1	3	3	1	3	0	2	0	2	0	4	0	4	4	2	1	4	4	1	1	3	3	3	0	3	1	13	6	19	11	4
1	20	2	1	1	0	1	1	1	1	1	1	1	1	1	1	1	1	2	2	1	2	2	2	1	0	1	1	1	1	2	1	7	5	11	5	3
1	19	2	1	1	0	1	2	1	2	1	1	1	0	1	2	2	1	2	2	3	2	3	1	1	1	1	1	1	1	2	0	9	6	13	6	2
1	22	2	1	1	0	3	3	3	3	3	2	2	1	4	1	1	1	3	3	3	2	3	3	1	1	3	3	3	3	2	3	19	8	17	14	5
1	19	2	1	1	0	0	1	3	1	3	3	0	1	0	1	0	0	3	4	2	2	1	3	2	1	1	1	1	1	2	2	11	2	15	7	4
1	21	2	1	1	0	1	2	0	2	0	0	0	1	1	0	0	2	2	2	3	3	3	2	0	0	1	1	2	3	2	1	5	4	15	7	3
1	22	2	1	1	0	2	1	0	2	1	0	0	1	0	2	1	0	2	2	3	2	2	1	1	1	1	1	3	1	2	2	6	4	12	8	4
1	21	2	1	1	0	2	1	2	3	2	3	3	0	2	2	2	2	4	3	3	1	3	3	2	2	2	3	3	3	2	1	16	8	17	15	3
1	22	1	1	1	0	1	2	2	2	2	2	2	1	1	0	0	1	2	3	4	2	3	4	2	1	3	2	3	2	1	1	13	3	18	13	2
1	21	2	2	1	0	2	1	1	2	1	0	1	0	1	1	0	0	4	4	3	1	4	3	2	1	1	2	2	1	1	1	8	2	19	9	2
1	19	2	1	1	0	3	1	0	3	1	1	0	1	0	0	1	0	4	4	1	0	4	3	1	1	2	1	1	0	2	2	9	2	16	6	4
1	20	2	1	1	0	2	0	0	2	1	1	1	4	2	0	2	2	2	4	3	3	4	4	3	3	3	3	3	3	3	0	7	10	20	18	3
1	19	2	1	1	0	1	1	2	2	3	0	1	2	2	3	2	0	4	3	4	3	3	4	0	1	2	1	1	3	3	1	10	9	21	8	4
1	19	2	1	1	0	1	3	1	1	2	1	2	0	2	1	0	0	3	2	3	2	1	2	1	1	1	2	1	2	2	2	11	3	13	8	4
1	20	2	1	1	0	0	3	2	3	3	3	3	1	2	2	3	0	4	4	3	0	2	0	3	3	3	3	3	3	1	0	17	8	13	18	1
1	28	2	3	3	0	0	1	0	1	1	0	0	0	0	0	0	0	0	1	2	1	2	1	0	1	1	1	0	0	2	2	3	0	7	3	4
1	19	2	1	1	0	1	1	0	2	1	0	1	0	0	0	0	0	0	3	4	2	4	2	2	2	2	3	3	3	3	3	6	0	15	15	6
1	20	2	1	1	0	2	3	3	3	3	3	1	0	0	0	0	0	0	0	3	3	3	3	0	1	3	2	3	2	1	0	18	0	12	11	1
1	20	2	1	1	0	1	1	1	1	1	0	3	0	0	0	0	0	4	3	3	0	0	3	0	1	3	1	3	0	3	1	8	0	13	8	4
1	20	2	1	1	0	3	3	3	3	3	3	3	2	4	4	4	2	4	4	4	4	4	3	3	3	3	3	3	3	3	3	21	16	23	18	6
1	18	2	1	1	0	0	0	1	1	1	2	2	0	0	0	0	0	0	2	2	3	3	4	3	1	1	1	0	1	2	1	7	0	14	7	3
1	18	2	1	1	0	1	1	1	1	1	1	1	0	0	0	0	0	1	4	2	2	2	1	1	1	1	1	1	1	1	1	7	0	12	6	2
1	22	2	2	1	0	2	1	1	2	1	1	2	0	0	0	0	0	3	3	3	3	3	3	1	0	2	1	1	2	1	1	10	0	18	7	2
1	21	2	1	1	0	0	1	2	1	1	0	0	0	0	0	1	1	2	4	4	2	3	1	0	1	0	1	0	0	0	1	5	2	16	2	1
1	23	2	1	1	0	1	1	0	1	0	0	0	1	0	0	1	1	2	2	1	2	2	2	0	1	1	0	1	1	2	2	3	3	11	4	4
1	25	2	2	2	0	1	2	2	2	2	0	0	0	0	0	0	0	3	1	1	1	0	0	2	1	2	1	3	0	3	1	9	0	6	9	4
1	20	2	1	1	0	1	0	0	1	1	0	1	0	0	0	0	0	2	1	3	2	2	1	1	1	3	3	3	1	3	1	4	0	11	12	4
1	18	2	1	1	0	1	0	1	0	1	0	0	1	1	1	1	0	1	1	0	1	0	1	1	1	1	1	1	1	1	1	3	4	4	6	2
1	22	2	1	1	0	1	1	2	1	3	1	2	1	0	0	0	0	0	4	3	3	4	1	1	1	1	1	0	1	0	1	11	1	15	5	1
1	32	2	1	2	0	1	1	1	2	1	0	1	0	0	0	0	0	1	2	3	2	0	0	1	1	0	1	0	0	0	2	7	0	8	3	2
1	18	2	1	1	0	1	1	1	2	0	0	2	4	2	1	1	1	1	3	1	3	4	3	2	2	2	3	3	3	2	3	7	9	15	15	5
1	23	1	1	1	0	1	1	1	1	1	1	1	0	0	0	0	0	3	3	3	3	2	2	3	1	1	1	1	1	1	3	7	0	16	8	4
1	20	2	2	1	0	3	1	1	0	0	0	0	0	0	0	0	0	0	0	0	0	0	1	1	2	0	0	0	0	0	2	5	0	1	3	2
1	21	2	2	1	0	1	1	2	3	1	3	3	0	2	1	4	0	3	3	3	2	2	1	2	1	1	1	3	1	1	1	14	7	14	9	2
1	21	2	1	1	0	2	1	3	2	1	0	1	1	0	1	0	0	4	1	3	1	2	0	1	1	1	2	2	2	2	2	10	2	11	9	4
1	21	2	1	1	0	1	3	1	1	1	2	1	1	0	0	0	0	4	4	3	2	3	4	1	1	2	3	1	3	1	3	10	1	20	11	4
1	21	2	2	1	0	1	2	1	1	1	1	0	0	0	0	1	1	1	1	1	2	1	3	0	0	1	1	1	0	1	1	7	2	9	3	2
1	20	2	1	1	0	1	1	0	1	1	0	0	0	1	0	0	0	2	3	3	1	3	1	2	1	1	1	1	1	3	1	4	1	13	7	4
1	21	2	1	1	0	1	2	1	1	1	0	0	0	0	2	0	0	2	2	3	1	0	0	1	0	2	1	3	2	3	0	6	2	8	9	3
1	20	2	2	1	0	1	1	1	2	1	1	1	2	1	1	0	4	2	1	2	1	3	3	2	1	3	1	2	3	3	1	8	8	12	12	4
1	20	2	1	1	0	1	2	1	1	2	0	0	1	1	0	0	1	2	1	0	1	2	3	1	2	0	1	1	0	2	1	7	3	9	5	3
1	21	2	2	1	0	1	0	1	1	1	0	1	0	1	2	0	1	0	1	2	0	0	0	2	1	0	0	2	1	3	2	5	4	3	6	5
1	21	2	1	1	0	2	1	1	1	1	0	0	0	1	1	1	2	3	1	1	1	2	1	2	1	0	1	1	1	2	2	6	5	9	6	4
1	21	1	1	1	0	2	1	0	1	0	0	1	0	1	0	0	0	2	0	1	0	0	2	2	2	3	3	2	3	2	3	5	1	5	15	5
1	20	2	1	1	0	1	1	1	1	1	1	0	0	0	0	0	0	4	4	4	3	4	3	2	2	3	3	0	3	3	2	6	0	22	13	5
1	21	2	1	1	0	0	1	1	0	0	0	0	0	0	0	0	0	0	2	1	2	2	1	0	0	1	1	1	0	1	0	2	0	8	3	1
1	21	2	1	1	0	2	1	0	1	1	0	0	0	2	1	2	1	3	2	2	0	1	1	2	1	2	1	3	1	3	2	5	6	9	10	5
1	21	2	1	2	0	2	2	2	2	2	3	1	0	0	0	0	0	4	4	3	3	4	4	2	2	2	3	3	3	2	2	14	0	22	15	4
1	20	2	1	1	0	1	1	0	2	1	0	1	2	1	1	0	1	2	2	2	2	2	1	1	1	1	1	1	1	1	3	6	5	11	6	4
1	21	2	1	1	0	1	1	1	1	1	1	3	0	0	0	0	0	0	0	0	0	0	0	0	2	0	0	0	1	1	3	9	0	0	3	4
1	21	2	1	1	0	1	1	1	1	1	1	3	0	0	0	0	0	0	0	0	0	0	0	2	2	0	0	0	1	0	3	9	0	0	5	3
1	21	2	1	1	0	1	1	1	1	1	1	3	0	0	0	0	0	0	0	0	0	0	0	2	2	0	0	0	1	0	3	9	0	0	5	3
1	21	2	1	1	0	0	1	0	1	2	0	3	0	0	0	0	0	1	1	1	1	3	3	0	0	2	2	3	0	0	0	7	0	10	7	0
1	21	2	2	1	0	1	1	2	1	1	1	2	1	1	2	1	0	2	2	4	3	4	2	1	1	1	2	1	2	2	3	9	5	17	8	5
1	20	2	1	1	0	2	1	1	2	1	1	1	2	1	1	0	1	2	3	3	3	3	3	1	1	3	1	1	3	3	3	9	5	17	10	6
1	20	2	1	1	0	2	1	1	2	1	1	1	2	1	1	0	1	2	3	3	3	3	3	1	1	3	1	1	3	3	3	9	5	17	10	6
1	21	2	1	1	0	1	2	1	3	3	1	2	0	0	0	0	0	0	0	1	0	0	0	1	1	2	1	3	3	2	2	13	0	1	11	4
1	20	2	1	1	0	1	1	2	2	2	3	3	1	1	0	0	0	4	4	3	3	4	3	1	1	3	2	1	3	1	2	14	2	21	11	3
1	24	1	1	2	0	1	1	0	1	0	0	1	0	2	2	1	2	1	1	1	1	1	2	1	1	1	2	1	2	1	1	4	7	7	8	2
1	22	2	3	1	0	1	1	0	1	1	0	1	1	2	2	1	0	0	0	2	0	2	0	0	1	1	1	0	0	2	2	5	6	4	3	4
1	21	2	2	1	0	1	3	1	2	3	1	2	0	1	0	1	1	2	3	3	3	2	2	2	1	1	2	1	2	2	2	13	3	15	9	4
1	20	2	1	1	0	1	2	2	1	2	2	1	0	1	0	0	0	1	2	2	2	3	3	2	1	1	1	2	2	1	2	11	1	13	9	3
1	21	2	1	1	0	1	3	0	1	1	0	0	0	1	0	0	0	4	2	3	3	2	2	1	2	2	1	1	3	1	1	6	1	16	10	2
1	22	2	3	1	0	1	1	1	1	2	1	1	1	1	2	1	2	2	2	0	0	2	0	1	1	1	1	1	0	1	2	8	7	6	5	3
1	20	2	1	1	0	2	2	1	3	3	3	3	1	0	0	0	0	4	4	4	4	4	4	2	2	1	1	3	3	2	1	17	1	24	12	3
1	21	2	3	2	0	1	1	1	2	1	1	1	0	0	0	0	0	1	2	1	3	2	2	1	1	1	1	1	1	2	1	8	0	11	6	3
1	21	2	1	1	0	1	1	1	2	1	0	0	0	0	0	1	0	4	4	4	3	3	3	1	1	2	1	1	3	1	1	6	1	21	9	2
1	21	2	1	1	0	1	0	0	1	0	0	1	0	1	4	0	0	3	2	1	0	0	1	0	3	2	2	0	3	3	2	3	5	7	10	5
1	20	2	1	1	0	1	2	1	1	2	1	0	0	1	0	1	0	4	4	2	3	1	3	2	1	0	1	2	0	2	3	8	2	17	6	5
1	21	2	3	1	0	2	2	2	2	3	1	2	0	0	1	0	0	4	3	4	3	3	3	2	2	3	3	3	3	3	1	14	1	20	16	4
1	20	2	2	1	0	2	1	1	1	1	0	1	0	0	0	0	0	2	4	4	0	4	1	2	2	2	0	1	0	1	1	7	0	15	7	2
1	22	2	1	1	0	1	1	1	2	1	1	1	0	0	0	0	0	2	1	2	1	2	2	1	0	1	3	2	2	1	0	8	0	10	9	1
1	21	2	3	1	0	2	1	1	1	1	1	2	0	0	1	0	0	1	2	1	1	2	1	3	2	3	1	2	2	2	2	9	1	8	13	4
1	21	2	1	1	0	1	1	0	1	1	0	1	0	2	2	0	0	2	1	0	0	0	0	0	2	1	1	0	3	3	2	5	4	3	7	5
1	21	2	3	1	0	1	0	2	1	0	0	0	0	0	0	0	0	1	1	1	1	2	1	1	1	1	1	1	2	2	1	4	0	7	7	3
2	20	2	1	1	0	1	0	0	1	1	0	1	0	0	0	0	0	2	1	3	2	2	1	1	1	3	3	3	1	3	1	4	0	11	12	4
2	18	2	1	1	0	1	0	1	0	1	0	0	1	1	1	1	0	1	1	0	1	0	1	1	1	1	1	1	1	1	1	3	4	4	6	2
2	22	2	1	1	0	1	1	2	1	3	1	2	1	0	0	0	0	0	4	3	3	4	1	1	1	1	1	0	1	0	1	11	1	15	5	1
2	32	2	1	2	0	1	1	1	2	1	0	1	0	0	0	0	0	1	2	3	2	0	0	1	1	0	1	0	0	0	2	7	0	8	3	2
2	18	2	1	1	0	1	1	1	2	0	0	2	4	2	1	1	1	1	3	1	3	4	3	2	2	2	3	3	3	2	3	7	9	15	15	5
2	23	1	1	1	0	1	1	1	1	1	1	1	0	0	0	0	0	3	3	3	3	2	2	3	1	1	1	1	1	1	3	7	0	16	8	4
2	20	2	2	1	0	3	1	1	0	0	0	0	0	0	0	0	0	0	0	0	0	0	1	1	2	0	0	0	0	0	2	5	0	1	3	2
2	21	2	2	1	0	1	1	2	3	1	3	3	0	2	1	4	0	3	3	3	2	2	1	2	1	1	1	3	1	1	1	14	7	14	9	2
2	21	2	1	1	0	2	1	3	2	1	0	1	1	0	1	0	0	4	1	3	1	2	0	1	1	1	2	2	2	2	2	10	2	11	9	4
2	21	2	1	1	0	1	3	1	1	1	2	1	1	0	0	0	0	4	4	3	2	3	4	1	1	2	3	1	3	1	3	10	1	20	11	4
2	21	2	2	1	0	1	2	1	1	1	1	0	0	0	0	1	1	1	1	1	2	1	3	0	0	1	1	1	0	1	1	7	2	9	3	2
2	20	2	1	1	0	1	1	0	1	1	0	0	0	1	0	0	0	2	3	3	1	3	1	2	1	1	1	1	1	3	1	4	1	13	7	4
2	21	2	1	1	0	1	2	1	1	1	0	0	0	0	2	0	0	2	2	3	1	0	0	1	0	2	1	3	2	3	0	6	2	8	9	3
2	20	2	2	1	0	1	1	1	2	1	1	1	2	1	1	0	4	2	1	2	1	3	3	2	1	3	1	2	3	3	1	8	8	12	12	4
2	20	2	1	1	0	1	2	1	1	2	0	0	1	1	0	0	1	2	1	0	1	2	3	1	2	0	1	1	0	2	1	7	3	9	5	3
2	21	2	2	1	0	1	0	1	1	1	0	1	0	1	2	0	1	0	1	2	0	0	0	2	1	0	0	2	1	3	2	5	4	3	6	5
2	21	2	1	1	0	2	1	1	1	1	0	0	0	1	1	1	2	3	1	1	1	2	1	2	1	0	1	1	1	2	2	6	5	9	6	4
2	21	1	1	1	0	2	1	0	1	0	0	1	0	1	0	0	0	2	0	1	0	0	2	2	2	3	3	2	3	2	3	5	1	5	15	5
2	20	2	1	1	0	1	1	1	1	1	1	0	0	0	0	0	0	4	4	4	3	4	3	2	2	3	3	0	3	3	2	6	0	22	13	5
2	21	2	1	1	0	0	1	1	0	0	0	0	0	0	0	0	0	0	2	1	2	2	1	0	0	1	1	1	0	1	0	2	0	8	3	1
2	21	2	1	1	0	2	1	0	1	1	0	0	0	2	1	2	1	3	2	2	0	1	1	2	1	2	1	3	1	3	2	5	6	9	10	5
2	21	2	1	2	0	2	2	2	2	2	3	1	0	0	0	0	0	4	4	3	3	4	4	2	2	2	3	3	3	2	2	14	0	22	15	4
2	20	2	1	1	0	1	1	0	2	1	0	1	2	1	1	0	1	2	2	2	2	2	1	1	1	1	1	1	1	1	3	6	5	11	6	4
2	21	2	1	1	0	1	1	1	1	1	1	3	0	0	0	0	0	0	0	0	0	0	0	0	2	0	0	0	1	1	3	9	0	0	3	4
2	21	2	1	1	0	1	1	1	1	1	1	3	0	0	0	0	0	0	0	0	0	0	0	2	2	0	0	0	1	0	3	9	0	0	5	3
2	21	2	1	1	0	1	1	1	1	1	1	3	0	0	0	0	0	0	0	0	0	0	0	2	2	0	0	0	1	0	3	9	0	0	5	3
2	21	2	1	1	0	0	1	0	1	2	0	3	0	0	0	0	0	1	1	1	1	3	3	0	0	2	2	3	0	0	0	7	0	10	7	0
2	21	2	2	1	0	1	1	2	1	1	1	2	1	1	2	1	0	2	2	4	3	4	2	1	1	1	2	1	2	2	3	9	5	17	8	5
2	20	2	1	1	0	2	1	1	2	1	1	1	2	1	1	0	1	2	3	3	3	3	3	1	1	3	1	1	3	3	3	9	5	17	10	6
2	20	2	1	1	0	2	1	1	2	1	1	1	2	1	1	0	1	2	3	3	3	3	3	1	1	3	1	1	3	3	3	9	5	17	10	6
2	21	2	1	1	0	1	2	1	3	3	1	2	0	0	0	0	0	0	0	1	0	0	0	1	1	2	1	3	3	2	2	13	0	1	11	4
2	20	2	1	1	0	1	1	2	2	2	3	3	1	1	0	0	0	4	4	3	3	4	3	1	1	3	2	1	3	1	2	14	2	21	11	3
2	24	1	1	2	0	1	1	0	1	0	0	1	0	2	2	1	2	1	1	1	1	1	2	1	1	1	2	1	2	1	1	4	7	7	8	2
2	22	2	3	1	0	1	1	0	1	1	0	1	1	2	2	1	0	0	0	2	0	2	0	0	1	1	1	0	0	2	2	5	6	4	3	4
2	21	2	2	1	0	1	3	1	2	3	1	2	0	1	0	1	1	2	3	3	3	2	2	2	1	1	2	1	2	2	2	13	3	15	9	4
2	20	2	1	1	0	1	2	2	1	2	2	1	0	1	0	0	0	1	2	2	2	3	3	2	1	1	1	2	2	1	2	11	1	13	9	3
2	18	2	1	1	0	1	1	1	3	3	1	3	2	1	1	1	2	4	4	4	3	4	3	1	1	1	1	3	1	2	2	13	7	22	8	4
2	19	2	1	1	0	1	0	0	1	0	0	1	1	1	0	1	0	1	0	1	0	0	1	1	1	0	0	0	1	1	1	3	3	3	3	2
2	18	2	1	1	0	1	1	1	2	1	0	1	0	0	1	0	0	0	3	3	3	3	3	1	1	1	1	1	3	2	2	7	1	15	8	4
2	21	2	1	1	0	1	1	0	2	1	1	3	0	1	1	2	0	2	1	2	1	3	3	1	1	2	2	3	3	2	2	9	4	12	12	4
2	19	2	1	1	0	1	1	1	3	2	1	1	1	2	4	0	1	0	4	4	3	2	2	1	2	3	2	3	3	2	3	10	8	15	14	5
2	21	2	3	1	0	1	1	1	1	1	0	0	0	0	0	0	0	2	2	1	2	2	2	2	2	1	1	1	1	1	1	5	0	11	8	2
2	18	2	1	1	0	1	2	1	2	1	1	1	0	0	0	0	0	2	2	2	3	2	2	1	1	1	1	1	1	2	2	9	0	13	6	4
2	20	2	2	1	0	1	1	0	1	1	0	0	0	0	0	0	0	0	0	0	1	0	1	0	0	1	1	1	0	1	1	4	0	2	3	2
2	18	2	1	1	0	1	2	3	3	2	2	2	0	0	0	0	0	2	3	4	2	1	2	3	1	3	2	3	3	3	1	15	0	14	15	4
2	18	2	1	1	0	1	1	0	2	1	0	1	0	1	0	0	0	2	3	1	2	1	3	2	1	1	1	1	1	3	1	6	1	12	7	4
2	19	2	1	1	0	1	1	0	1	0	1	0	0	0	0	0	0	2	2	0	3	0	3	0	0	0	1	0	0	2	3	4	0	10	1	5
2	19	2	1	1	0	1	0	0	1	0	0	0	1	1	0	0	0	2	1	0	1	1	1	2	2	1	1	1	1	3	2	2	2	6	8	5
2	18	2	1	1	0	1	1	0	1	1	0	1	0	0	0	0	0	2	2	2	1	2	2	1	2	1	1	1	1	2	2	5	0	11	7	4
2	20	1	1	1	0	1	1	0	1	1	1	1	0	1	0	1	1	3	2	3	2	2	2	1	1	3	2	2	2	2	3	6	3	14	11	5
2	19	2	1	1	0	1	1	1	2	3	1	1	0	1	1	0	0	4	3	4	3	2	2	1	1	1	1	3	1	2	1	10	2	18	8	3
2	18	2	1	1	0	1	1	3	1	1	0	0	0	0	0	0	0	0	2	0	2	0	0	1	1	0	1	0	1	1	1	7	0	4	4	2
2	18	2	1	1	0	1	3	1	2	3	1	1	0	0	0	1	0	4	3	4	2	3	3	2	0	3	2	3	3	0	2	12	1	19	13	2
2	19	2	1	1	0	1	0	0	0	1	1	1	0	0	0	0	0	1	1	2	1	3	1	2	1	1	2	1	1	3	2	4	0	9	8	5
2	19	2	1	1	0	1	1	0	1	1	0	0	0	0	1	0	0	3	3	0	2	3	3	1	1	1	1	1	0	2	3	4	1	14	5	5
2	19	2	1	1	0	1	0	1	3	1	0	0	0	0	0	0	0	1	3	4	2	3	3	2	1	3	1	3	3	3	1	6	0	16	13	4
2	19	2	1	1	0	1	1	0	2	2	0	2	0	2	1	1	0	3	3	3	4	3	2	2	1	3	1	3	1	1	0	8	4	18	11	1
2	18	2	1	1	0	1	1	1	2	1	1	1	0	0	0	0	0	3	2	2	0	4	3	1	1	2	2	1	2	3	1	8	0	14	9	4
2	18	2	1	1	0	1	1	0	1	0	1	0	0	0	0	0	0	2	2	2	3	2	3	0	0	0	1	1	1	1	0	4	0	14	3	1
2	19	2	1	1	0	1	3	1	2	3	3	3	0	1	0	0	1	4	3	4	3	3	3	2	3	3	3	3	3	3	3	16	2	20	17	6
2	19	2	1	1	0	1	2	2	2	2	2	2	0	0	0	0	0	2	4	4	3	3	3	3	3	0	2	1	2	1	1	13	0	19	11	2
2	21	2	2	1	0	1	2	1	2	2	1	0	0	2	0	1	2	2	1	2	1	0	2	1	1	3	2	2	3	2	3	9	5	8	12	5
2	18	2	1	1	0	1	2	1	2	2	2	2	0	0	0	0	0	4	4	4	3	1	3	1	1	3	3	1	2	1	1	12	0	19	11	2
2	19	2	1	1	0	1	1	3	2	1	2	1	1	3	2	1	2	2	2	0	3	1	2	0	2	2	1	2	2	2	0	11	9	10	9	2
2	18	2	1	1	0	1	1	1	0	1	0	0	0	0	0	0	0	0	1	2	1	0	3	1	2	2	2	1	1	3	2	4	0	7	9	5
2	19	2	1	1	0	1	1	0	1	1	0	1	0	0	0	0	0	1	3	0	1	1	1	1	2	1	1	1	1	2	3	5	0	7	7	5
2	18	2	1	1	0	1	2	0	2	1	0	1	0	0	0	0	0	0	0	0	3	0	1	2	1	0	0	0	1	1	2	7	0	4	4	3
2	19	2	1	1	0	1	1	3	2	1	1	3	0	2	2	0	0	4	4	4	3	4	1	0	0	3	3	3	3	3	1	12	4	20	12	4
2	18	2	1	1	0	1	0	0	1	0	0	0	0	0	0	0	0	4	3	2	3	0	2	1	1	3	1	0	0	2	2	2	0	14	6	4
2	18	1	1	1	0	1	1	3	1	1	2	1	0	0	0	0	0	3	3	3	4	2	3	1	1	1	1	2	2	2	1	10	0	18	8	3
2	18	2	1	1	0	1	2	2	3	2	1	3	0	1	2	2	2	4	4	4	3	4	4	0	1	2	1	0	3	2	0	14	7	23	7	2
2	19	1	1	1	0	1	3	1	2	2	0	1	3	2	4	1	2	2	1	3	1	2	3	1	1	2	1	1	1	2	0	10	12	12	7	2
2	19	2	1	1	0	1	1	0	1	0	0	0	0	0	0	0	0	2	2	3	0	2	1	1	1	2	1	2	0	3	1	3	0	10	7	4
2	19	2	1	1	0	1	1	1	0	0	1	0	0	0	0	0	0	3	3	0	3	2	2	3	1	1	1	0	1	2	3	4	0	13	7	5
2	20	2	2	1	0	1	0	0	0	0	0	0	0	0	0	1	0	0	0	0	1	0	0	0	1	1	1	0	0	1	1	1	1	1	3	2
2	18	2	1	3	0	1	1	1	1	1	1	2	1	0	0	0	0	2	2	0	2	0	1	0	1	0	1	1	0	3	3	8	1	7	3	6
2	19	2	1	1	0	1	1	1	2	1	0	1	0	1	2	0	1	1	4	2	2	2	1	1	1	0	1	1	0	2	2	7	4	12	4	4
2	19	2	1	1	0	1	1	0	2	1	1	1	1	1	2	1	1	3	3	2	2	2	3	1	1	3	3	3	2	3	1	7	6	15	13	4
2	21	2	1	1	0	1	1	0	2	1	0	0	1	2	1	1	0	3	3	2	1	2	2	2	1	1	1	1	2	2	1	5	5	13	8	3
2	18	1	1	1	0	1	0	0	1	0	0	0	0	0	0	0	0	2	2	1	0	0	0	2	1	0	0	0	1	3	2	2	0	5	4	5
2	19	2	1	1	0	0	1	0	1	1	0	0	1	1	2	0	1	3	3	2	1	1	1	2	2	1	1	2	2	3	2	3	5	11	10	5
2	19	2	1	1	0	1	1	2	2	1	0	0	0	0	0	0	0	2	3	2	2	2	1	2	1	1	1	1	1	3	1	7	0	12	7	4
2	19	2	1	1	0	1	1	1	2	1	0	0	0	0	0	0	0	2	2	2	3	2	1	1	2	1	1	1	0	2	2	6	0	12	6	4
2	19	2	1	1	0	1	1	1	3	2	1	2	0	1	0	0	0	0	0	2	0	0	0	1	1	1	1	3	1	2	2	11	1	2	8	4
2	19	2	1	1	0	1	1	0	1	0	0	0	1	0	1	0	0	2	0	2	2	2	0	0	1	0	1	2	2	3	1	3	2	8	6	4
2	19	2	1	1	0	1	1	0	2	1	2	1	1	1	0	0	1	2	3	3	4	2	2	1	1	3	2	3	3	2	2	8	3	16	13	4
2	19	1	1	1	0	0	0	0	1	0	0	0	0	0	0	0	0	1	1	1	1	1	1	0	0	0	0	0	0	1	0	1	0	6	0	1
2	19	2	1	1	0	1	0	1	2	3	1	3	2	1	1	0	2	2	2	3	3	1	3	1	1	2	1	2	3	2	2	11	6	14	10	4
2	18	2	1	1	0	0	2	1	1	1	1	1	0	0	0	0	0	3	3	4	3	3	3	2	2	1	1	1	1	0	1	7	0	19	8	1
2	20	2	3	1	0	1	1	1	0	2	2	0	0	0	0	1	0	1	2	2	2	2	1	1	1	2	2	2	2	1	2	7	1	10	10	3
2	19	2	1	1	0	1	1	0	2	1	1	1	1	2	2	0	0	0	1	1	3	2	3	1	1	2	1	1	0	3	2	7	5	10	6	5
2	19	2	1	1	0	2	1	0	2	1	0	0	1	0	0	0	0	1	1	2	0	0	2	2	1	0	1	0	3	3	2	6	1	6	7	5
2	19	2	1	1	0	1	1	1	2	2	2	1	1	1	2	1	3	2	1	1	2	3	2	1	1	2	2	1	1	2	1	10	8	11	8	3
1	18	1	1	1	1	1	0	0	0	0	0	0	0	0	0	0	0	0	2	2	3	0	3	0	1	3	1	3	0	1	3	1	0	10	8	4
1	18	2	1	1	1	1	2	0	1	0	0	1	1	1	0	1	1	1	1	1	1	2	2	2	1	1	1	1	2	1	2	5	4	8	8	3
1	18	2	1	1	1	1	1	1	1	1	0	0	0	0	1	0	0	1	2	2	1	2	1	1	2	1	0	1	0	1	1	5	1	9	5	2
1	18	2	1	1	1	1	1	2	1	1	1	2	0	0	0	0	0	1	1	2	1	2	2	1	2	1	2	1	1	1	1	9	0	9	8	2
1	18	2	1	1	1	1	1	1	1	0	1	3	1	2	2	2	0	1	2	3	1	0	2	0	1	1	2	2	3	3	1	8	7	9	9	4
1	18	2	1	1	1	1	1	0	2	1	0	0	1	1	2	2	0	1	2	1	0	0	1	2	0	1	1	2	1	1	0	5	6	5	7	1
1	18	2	1	3	1	1	1	1	1	2	3	0	1	1	3	1	2	2	0	1	1	1	0	2	0	0	0	0	0	2	1	9	8	5	2	3
1	18	2	1	1	1	1	1	2	2	2	3	2	0	2	3	2	4	1	0	2	0	4	3	0	1	3	1	2	2	3	3	13	11	10	9	6
1	19	2	1	1	1	1	1	3	1	3	1	0	2	1	4	0	0	0	3	1	4	1	0	2	1	3	0	2	0	1	2	10	7	9	8	3
1	19	1	1	1	1	1	1	0	1	0	0	0	0	0	0	0	0	0	2	1	2	0	2	2	1	0	1	0	0	3	3	3	0	7	4	6
1	18	2	1	1	1	1	3	2	2	3	1	2	0	0	2	0	0	4	4	4	4	2	3	2	1	3	3	3	3	3	3	14	2	21	15	6
1	19	1	1	1	1	1	1	1	1	0	1	1	0	0	1	1	0	3	2	2	1	1	2	1	1	1	1	2	2	2	1	6	2	11	8	3
1	19	2	1	1	1	1	2	1	2	1	1	1	1	1	1	1	1	3	3	4	3	2	4	1	1	1	1	2	2	1	1	9	5	19	8	2
1	19	2	1	1	1	1	0	0	1	1	0	0	0	0	0	0	0	1	0	3	2	2	3	2	2	0	0	1	0	3	0	3	0	11	5	3
1	19	2	1	1	1	1	1	2	2	3	0	0	1	0	0	0	0	1	3	0	0	1	1	1	2	1	3	3	1	2	2	9	1	6	11	4
1	19	2	1	1	1	1	1	0	1	0	0	0	0	0	1	1	0	2	2	1	2	1	2	1	2	0	1	1	0	3	1	3	2	10	5	4
1	19	2	1	1	1	1	2	1	0	1	2	0	0	0	2	2	0	1	2	3	3	2	3	2	1	2	0	1	3	3	0	7	4	14	9	3
1	19	2	1	1	1	1	1	1	2	2	1	1	0	0	0	0	0	3	3	4	3	4	3	0	0	1	1	2	3	2	1	9	0	20	7	3
1	19	1	1	1	1	1	0	0	0	0	0	0	0	0	0	0	0	3	2	0	3	0	2	2	0	0	1	0	0	2	2	1	0	10	3	4
1	18	2	1	1	1	1	0	0	1	0	0	0	0	0	0	0	0	1	2	0	1	2	2	1	1	1	0	0	0	2	2	2	0	8	3	4
1	19	1	1	1	1	1	1	1	3	1	2	1	0	0	0	0	0	4	3	4	2	3	2	1	1	2	3	2	3	3	2	10	0	18	12	5
1	18	2	1	1	1	1	0	2	1	1	1	0	1	0	0	0	0	4	4	2	0	2	2	1	1	1	2	1	1	3	2	6	1	14	7	5
1	18	2	1	1	1	1	1	0	0	1	0	0	0	0	0	0	0	0	2	2	2	0	0	0	0	0	0	1	0	2	2	3	0	6	1	4
1	19	2	1	1	1	1	1	1	1	1	0	1	0	0	0	0	0	3	3	2	1	0	2	1	1	1	1	0	1	2	2	6	0	11	5	4
1	18	2	1	1	1	1	0	1	1	0	0	0	0	2	1	0	0	0	1	2	0	1	1	2	1	3	1	1	1	3	2	3	3	5	9	5
1	19	2	1	1	1	1	0	2	1	1	0	1	0	1	0	0	0	2	3	3	4	3	3	2	3	1	1	1	0	2	3	6	1	18	8	5
1	19	1	1	1	1	1	0	0	0	0	0	0	0	0	0	0	3	3	2	0	3	0	2	1	0	0	0	0	0	2	2	1	3	10	1	4
1	19	2	1	1	1	1	3	3	3	3	2	2	0	0	0	0	0	4	4	4	4	4	4	3	3	3	3	3	3	0	0	17	0	24	18	0
1	19	2	1	1	1	1	1	0	1	0	0	0	0	1	1	1	0	1	2	2	2	1	2	1	1	1	1	1	2	2	2	3	3	10	7	4
1	19	1	1	1	1	1	0	0	0	1	0	0	0	0	1	0	1	1	2	0	2	3	3	2	2	1	0	1	0	3	1	2	2	11	6	4
1	18	2	1	1	1	1	1	1	1	1	2	1	1	1	2	1	1	0	1	1	2	2	2	1	1	0	0	2	3	1	0	8	6	8	7	1
1	19	2	1	1	1	1	1	1	1	1	0	1	0	0	0	0	0	3	3	2	2	1	2	1	1	0	1	2	2	2	2	6	0	13	7	4
1	20	1	1	1	1	1	3	2	3	2	1	2	1	0	0	0	0	0	2	4	1	4	4	1	1	0	1	1	0	1	3	14	1	15	4	4
1	18	2	1	1	1	1	0	0	1	0	0	0	0	0	0	0	0	2	2	2	1	0	0	1	1	0	0	0	0	1	2	2	0	7	2	3
1	19	2	1	1	1	1	1	0	0	1	0	0	0	0	0	0	0	2	2	1	1	0	2	2	1	0	0	1	0	2	2	3	0	8	4	4
1	18	2	1	1	1	1	1	1	1	2	1	1	0	1	0	0	0	2	3	1	1	2	2	2	2	3	3	2	2	1	2	8	1	11	14	3
1	19	2	1	1	1	1	1	2	1	1	1	1	0	0	1	0	0	2	3	0	1	1	1	1	1	2	1	1	1	2	1	8	1	8	7	3
1	19	2	1	1	1	1	0	1	3	1	0	1	0	1	1	0	1	2	3	3	3	3	2	1	1	1	1	2	1	3	3	7	3	16	7	6
1	19	2	1	1	1	1	1	1	2	1	1	1	0	1	1	1	0	1	1	2	1	2	1	1	1	1	2	2	1	2	2	8	3	8	8	4
1	19	2	1	1	1	1	1	0	0	0	0	0	0	0	0	0	0	2	2	1	0	1	0	2	1	0	0	1	0	2	0	2	0	6	4	2
1	18	2	1	1	1	1	1	2	2	1	0	1	0	0	0	0	0	2	3	2	2	2	1	1	1	0	0	0	0	1	2	8	0	12	2	3
1	19	2	1	1	1	1	1	0	2	1	0	0	0	1	1	0	0	0	0	1	2	1	1	1	1	0	0	1	1	2	2	5	2	5	4	4
1	20	2	1	1	1	1	1	0	1	0	1	1	0	1	1	1	0	2	2	0	2	1	1	1	1	0	1	1	2	3	2	5	3	8	6	5
1	19	2	1	1	1	1	1	1	2	2	1	1	2	2	4	2	1	1	2	2	1	0	1	1	1	0	1	3	3	3	1	9	11	7	9	4
1	18	2	1	1	1	1	1	1	1	2	1	1	1	1	2	0	1	0	0	2	1	2	1	0	0	0	1	1	0	1	1	8	5	6	2	2
1	18	2	1	1	1	1	1	0	1	1	0	0	1	1	1	2	1	2	3	3	3	4	3	1	1	0	1	2	1	2	1	4	6	18	6	3
1	18	2	1	1	1	1	1	1	1	1	1	0	0	1	0	0	0	0	1	1	3	2	2	2	2	1	1	2	2	1	2	6	1	9	10	3
1	19	2	1	1	1	1	0	1	0	2	0	1	1	1	1	2	1	1	2	0	2	3	1	2	3	0	1	1	1	1	3	5	6	9	8	4
1	19	2	1	1	1	1	1	0	1	0	0	1	0	1	2	0	0	2	3	1	2	3	2	2	1	1	1	1	1	2	2	4	3	13	7	4
1	19	2	1	1	1	1	0	2	2	1	1	0	1	0	1	2	0	3	3	1	0	1	0	1	2	3	2	2	1	1	1	7	4	8	11	2
1	19	1	1	1	1	1	2	2	1	2	1	1	0	0	1	1	0	3	3	3	2	2	3	1	1	1	2	1	2	1	2	10	2	16	8	3
1	19	2	1	1	1	1	1	0	1	0	0	0	0	0	0	0	0	0	1	2	3	0	4	2	3	0	2	1	2	3	3	3	0	10	10	6
1	19	1	1	1	1	1	1	0	2	1	0	0	3	4	3	2	1	4	4	2	3	3	4	1	2	1	0	2	1	3	3	5	13	20	7	6
1	19	2	1	1	1	1	0	0	1	1	0	0	0	0	0	0	0	3	3	2	2	1	2	0	1	0	1	0	1	3	1	3	0	13	3	4
1	19	2	1	1	1	1	2	1	2	3	0	1	0	0	0	1	1	1	2	2	3	4	2	0	1	1	2	2	2	3	2	10	2	14	8	5
1	19	1	1	1	1	1	0	1	2	1	0	1	2	2	1	0	1	3	2	4	3	2	2	2	2	1	1	2	2	1	1	6	6	16	10	2
1	19	2	1	1	1	3	1	0	0	0	0	1	0	1	0	0	0	1	0	0	0	2	1	3	1	3	0	1	1	3	1	5	1	4	9	4
1	18	2	1	1	1	1	1	1	1	1	0	1	0	0	0	0	0	1	3	3	2	4	3	2	2	2	1	1	1	1	1	6	0	16	9	2
1	19	2	1	1	1	1	0	1	3	3	2	2	0	1	0	0	0	0	0	1	0	0	0	3	1	0	1	2	3	0	2	12	1	1	10	2
1	18	2	1	1	1	1	0	0	1	1	0	0	0	0	0	0	0	3	2	3	2	2	1	1	1	0	1	1	0	2	2	3	0	13	4	4
1	19	2	1	1	1	1	0	0	1	1	0	0	0	0	1	0	0	2	1	2	0	0	1	1	2	3	2	3	1	3	0	3	1	6	12	3
1	19	2	1	1	1	1	0	0	1	1	0	0	0	0	1	0	0	2	1	2	0	0	1	1	2	3	2	3	1	3	0	3	1	6	12	3
1	19	2	1	1	1	2	2	2	2	2	2	2	0	0	0	0	0	2	2	2	2	2	2	1	1	3	3	3	3	3	3	14	0	12	14	6
1	20	2	1	1	1	2	3	1	2	3	1	1	4	1	2	2	1	4	3	2	2	2	1	2	2	3	0	1	0	3	1	13	10	14	8	4
1	19	1	1	1	1	1	1	1	1	1	0	0	0	0	0	0	0	2	2	1	1	2	0	2	1	0	0	0	0	1	3	5	0	8	3	4
1	18	2	1	1	1	1	1	0	1	1	0	0	0	0	0	0	0	1	2	1	3	2	1	1	1	1	0	1	1	2	1	4	0	10	5	3
1	20	2	1	1	1	3	2	3	1	2	0	1	0	0	0	0	0	2	2	3	2	2	2	1	1	2	1	1	2	3	1	12	0	13	8	4
1	19	1	1	1	1	2	1	1	2	1	1	1	2	1	2	2	1	2	2	1	1	1	1	1	1	1	1	1	1	1	1	9	8	8	6	2
1	19	1	1	1	1	2	0	0	1	0	0	0	0	0	0	0	0	1	0	2	1	0	3	0	1	0	0	0	0	2	3	3	0	7	1	5
1	19	2	1	1	1	2	3	0	2	1	1	1	0	0	0	0	0	3	4	2	3	2	4	1	1	2	1	3	0	1	1	10	0	18	8	2
1	20	2	2	1	1	1	2	2	2	1	1	1	0	1	2	0	1	3	3	3	4	2	2	1	2	3	3	2	3	3	2	10	4	17	14	5
1	10	1	1	1	1	1	1	1	2	1	1	1	0	0	0	0	0	0	4	2	3	3	2	0	0	2	1	1	1	2	1	8	0	14	5	3
1	19	2	1	1	1	2	0	1	2	1	0	1	2	2	1	1	1	2	3	3	2	2	2	1	1	1	1	1	1	1	1	7	7	14	6	2
1	20	1	1	1	1	1	1	2	2	1	2	2	0	1	0	0	0	2	3	3	0	3	3	1	2	1	1	2	1	2	0	11	1	14	8	2
1	19	1	1	1	1	1	1	0	1	1	1	1	0	0	0	0	1	3	4	2	2	2	3	3	1	1	1	1	1	2	2	6	1	16	8	4
1	19	2	1	1	1	1	0	3	2	1	1	2	0	1	0	0	0	1	1	3	3	2	3	1	2	0	1	1	2	2	1	10	1	13	7	3
1	18	2	1	1	1	1	1	0	1	1	1	1	0	0	0	0	0	2	2	2	2	2	2	2	1	2	2	2	2	2	2	6	0	12	11	4
1	18	2	1	1	1	2	2	2	2	2	1	2	2	1	1	0	2	4	4	3	3	2	2	1	1	3	3	1	2	3	2	13	6	18	11	5
1	18	1	1	1	1	1	1	0	1	1	1	0	0	0	0	0	0	2	2	1	1	1	1	1	1	1	1	1	1	1	3	5	0	8	6	4
1	21	1	1	1	1	1	1	2	2	1	2	2	1	0	1	0	0	0	2	2	2	2	2	2	1	3	2	2	2	3	1	11	2	10	12	4
1	21	1	1	1	1	2	1	1	2	2	2	2	0	0	0	0	0	0	0	1	2	0	2	2	2	1	1	1	1	1	2	12	0	5	8	3
1	19	1	1	1	1	1	0	0	1	1	0	1	0	0	0	0	0	0	0	0	2	0	1	0	0	1	0	0	0	0	1	4	0	3	1	1
1	21	2	1	1	1	1	0	0	2	1	0	0	0	1	2	2	0	4	3	2	2	1	2	1	1	1	1	1	0	2	2	4	5	14	5	4
1	19	2	1	1	1	1	1	0	0	1	0	0	0	0	0	0	0	3	3	3	0	0	3	0	0	0	0	0	0	1	0	3	0	12	0	1
1	22	1	1	1	1	1	1	1	1	2	3	1	1	0	2	1	2	2	2	3	2	1	3	2	1	2	1	3	1	1	2	10	6	13	10	3
1	19	2	1	1	1	1	1	3	3	3	1	2	1	4	1	0	0	0	4	4	0	4	2	2	2	2	1	1	2	2	1	14	6	14	10	3
1	19	2	1	1	1	1	1	0	1	1	0	0	1	1	0	2	1	1	3	2	3	1	1	1	1	1	0	0	1	1	2	4	5	11	4	3
1	19	1	1	1	1	3	3	3	3	3	2	3	0	0	0	0	0	0	0	3	0	3	1	1	1	3	3	3	3	1	3	20	0	7	14	4
1	19	1	1	1	1	1	1	0	2	1	0	1	0	0	0	0	0	3	2	3	1	3	2	1	1	2	1	1	1	1	2	6	0	14	7	3
1	18	2	1	1	1	1	1	2	0	1	3	2	0	1	1	1	2	3	0	4	4	3	4	2	0	1	1	1	0	1	0	10	5	18	5	1
1	19	2	1	1	1	1	0	0	1	0	0	1	0	0	0	0	0	2	2	1	2	0	2	0	0	0	1	2	3	1	1	3	0	9	6	2
1	19	2	1	1	1	1	1	1	1	1	0	0	0	0	0	0	0	2	4	2	4	2	4	1	1	1	0	2	1	2	2	5	0	18	6	4
1	19	1	1	1	1	3	2	2	2	1	2	2	2	3	2	4	3	2	3	3	3	3	3	3	2	3	3	2	3	3	3	14	14	17	16	6
1	19	2	1	1	1	1	2	2	3	2	1	1	0	0	0	0	0	3	3	1	2	3	2	1	0	2	1	3	1	3	3	12	0	14	8	6
1	19	2	1	1	1	2	2	1	1	0	0	1	1	1	1	1	0	1	2	0	0	2	2	2	1	3	0	2	0	2	2	7	4	7	8	4
1	18	2	1	1	1	0	1	1	1	2	2	1	1	3	1	0	0	3	0	1	1	2	1	1	1	2	1	0	0	1	1	8	5	8	5	2
1	19	2	1	1	1	1	1	2	2	2	1	1	2	1	1	0	1	1	2	2	1	1	1	2	1	1	2	3	1	2	1	10	5	8	10	3
1	18	2	1	1	1	1	2	1	2	1	0	0	1	1	0	1	2	3	2	3	0	2	2	2	2	1	1	3	2	3	0	7	5	12	11	3
1	22	2	1	1	1	0	1	0	3	2	0	0	0	0	1	0	0	1	2	3	3	1	3	1	1	0	1	2	1	2	1	6	1	13	6	3
1	19	1	1	1	1	1	1	0	2	1	0	0	0	0	0	0	0	1	1	2	2	1	2	1	1	0	0	1	1	2	2	5	0	9	4	4
1	19	2	1	1	1	0	3	0	0	1	1	1	1	2	1	0	0	4	2	0	0	4	1	0	1	0	0	1	1	1	1	6	4	11	3	2
1	19	2	1	1	1	1	2	1	2	1	1	1	0	2	1	0	0	4	4	4	3	3	4	3	1	3	3	3	1	3	0	9	3	22	14	3
1	19	2	1	1	1	1	1	0	2	2	3	0	1	2	2	1	0	1	1	2	2	1	1	1	1	2	1	0	3	1	2	9	6	8	8	3
1	20	2	1	1	1	1	1	1	2	2	1	2	4	1	2	1	4	4	3	3	3	3	3	2	2	1	1	3	2	2	0	10	12	19	11	2
1	19	2	1	1	1	0	0	0	1	0	0	0	1	1	1	0	1	4	2	2	1	0	0	2	2	0	1	1	3	3	3	1	4	9	9	6
1	19	1	1	1	1	1	2	3	0	3	1	3	1	3	0	3	0	3	0	3	1	2	3	0	2	2	0	2	3	0	3	13	7	12	9	3
1	20	2	1	1	1	1	1	1	3	2	2	2	3	1	1	1	0	2	2	1	2	2	2	2	2	2	1	1	2	3	2	12	6	11	10	5
1	19	2	1	1	1	1	1	1	1	1	1	1	0	0	1	0	0	3	3	3	3	3	3	1	2	0	1	2	0	3	1	7	1	18	6	4
1	19	2	1	1	1	1	1	2	3	3	3	3	1	3	2	1	2	4	4	4	3	4	3	2	1	3	2	2	3	2	0	16	9	22	13	2
1	19	1	1	1	1	2	1	1	2	1	1	2	0	0	1	1	1	2	2	3	3	1	4	1	1	2	2	3	2	1	1	10	3	15	11	2
1	21	2	3	1	1	1	1	0	1	0	0	1	0	1	2	0	0	0	0	1	3	2	2	2	1	1	1	0	0	2	2	4	3	8	5	4
1	19	2	1	1	1	1	2	0	3	3	0	2	0	0	2	0	1	0	2	2	3	0	1	2	0	1	0	2	1	0	3	11	3	8	6	3
1	18	2	1	1	1	2	1	0	1	1	2	1	0	0	1	0	0	2	2	1	1	0	2	2	1	1	3	1	0	3	2	8	1	8	8	5
1	18	2	1	1	1	0	1	1	1	2	0	0	0	0	0	3	1	0	0	2	1	2	2	1	1	1	1	0	1	2	0	5	4	7	5	2
1	20	2	1	1	1	1	1	1	2	1	0	1	1	0	0	0	0	2	3	2	1	1	2	1	1	1	2	0	1	2	2	7	1	11	6	4
1	21	2	1	1	1	2	1	0	2	2	2	2	1	0	0	0	0	4	4	4	3	4	3	1	2	1	0	0	2	2	2	11	1	22	6	4
1	20	2	1	1	1	1	0	1	1	0	0	0	0	1	1	2	1	2	2	1	2	1	1	1	1	1	0	2	1	2	2	3	5	9	6	4
1	22	2	2	1	1	2	1	2	2	1	1	1	0	0	0	0	0	0	3	3	3	0	3	2	1	2	0	3	1	3	1	10	0	12	9	4
1	18	2	1	1	1	0	0	1	1	1	0	0	0	0	2	0	0	3	2	1	1	1	1	2	2	1	1	1	1	2	2	3	2	9	8	4
1	19	2	1	1	1	0	1	0	0	0	0	0	0	0	0	0	0	1	1	0	0	0	0	1	0	0	0	1	0	2	2	1	0	2	2	4
1	19	2	1	1	1	1	1	2	1	0	1	1	1	1	2	2	1	3	2	1	2	0	3	0	1	2	2	1	2	1	1	7	7	11	8	2
1	19	1	1	1	1	1	0	1	1	1	0	0	0	0	1	0	0	1	2	2	2	0	2	0	2	0	1	1	0	2	2	4	1	9	4	4
1	23	2	1	1	1	1	1	0	0	0	2	1	3	2	1	2	3	2	1	2	2	2	2	2	1	2	0	2	0	0	2	5	11	11	7	2
1	18	2	1	1	1	2	2	3	3	3	2	3	0	0	1	0	0	2	1	3	2	4	4	1	1	3	2	3	3	2	3	18	1	16	13	5
1	21	2	1	1	1	0	1	0	1	1	1	1	0	2	2	2	0	2	2	3	3	1	3	2	1	2	1	1	1	3	3	5	6	14	8	6
1	19	1	1	1	1	1	1	1	1	0	0	2	2	1	2	1	1	2	2	2	3	1	1	1	1	2	1	1	1	2	2	6	7	11	7	4
1	20	2	2	1	1	1	2	0	2	1	1	2	1	1	0	0	1	2	2	3	3	1	1	2	1	1	1	3	1	1	2	9	3	12	9	3
1	20	2	1	1	1	2	1	1	2	2	1	1	1	1	1	1	1	3	3	3	2	3	1	1	2	1	2	1	2	2	1	10	5	15	9	3
1	19	1	1	1	1	1	0	0	1	1	0	0	0	0	0	0	0	2	3	3	2	3	2	1	1	2	0	0	0	0	2	3	0	15	4	2
1	19	2	1	1	1	1	1	0	2	1	0	0	0	0	0	0	0	2	3	0	0	2	2	1	1	1	1	1	0	2	1	5	0	9	5	3
1	19	1	1	1	1	1	1	1	2	2	1	1	0	0	0	0	0	2	3	3	2	2	2	2	1	3	2	2	2	2	2	9	0	14	12	4
1	20	2	1	1	1	1	1	0	1	1	0	0	2	2	2	2	1	2	2	3	2	1	2	2	1	3	1	2	2	3	2	4	9	12	11	5
1	21	2	1	1	1	1	1	0	1	1	1	0	0	2	2	2	2	4	3	3	2	3	2	2	2	3	1	3	1	3	1	5	8	17	12	4
1	21	2	2	1	1	1	1	1	1	0	1	1	0	0	0	1	0	0	0	3	2	3	0	3	1	1	2	1	1	2	1	6	1	8	9	3
1	20	2	1	1	1	0	1	0	1	0	0	1	0	0	0	0	0	0	0	2	0	0	0	1	1	1	0	0	0	2	2	3	0	2	3	4
1	20	2	1	1	1	0	0	0	1	1	0	0	0	0	0	0	0	0	0	0	0	0	0	1	1	1	1	0	0	2	1	2	0	0	4	3
1	20	2	2	1	1	1	1	1	1	1	1	0	0	0	0	0	0	2	1	2	1	2	2	0	1	1	1	2	0	2	2	6	0	10	5	4
1	19	2	1	1	1	1	2	1	1	1	1	1	0	1	1	1	0	2	2	2	2	1	2	2	1	1	1	1	1	2	3	8	3	11	7	5
1	19	2	1	1	1	0	1	3	0	1	1	1	2	0	0	1	1	2	0	2	2	3	0	2	1	0	3	1	3	2	2	7	4	9	10	4
1	19	2	1	1	1	1	0	1	1	0	0	1	0	0	0	0	0	1	1	3	0	0	0	3	2	0	1	0	0	3	1	4	0	5	6	4
1	19	2	1	1	1	2	2	0	1	1	2	0	1	0	0	1	0	3	3	3	1	3	1	0	0	0	0	1	2	3	0	8	2	14	3	3
1	20	2	1	1	1	1	1	2	3	2	1	2	0	2	1	0	2	2	2	3	2	3	0	1	2	2	3	3	2	3	1	12	5	12	13	4
1	18	2	1	1	1	1	1	0	1	1	0	1	3	1	2	1	1	3	2	2	2	2	2	1	0	1	1	1	1	1	0	5	8	13	5	1
1	19	2	1	1	1	0	0	1	1	1	0	1	0	0	1	0	0	0	0	0	0	0	0	1	0	0	1	1	0	3	3	4	1	0	3	6
1	20	2	2	1	1	2	1	1	0	0	2	1	1	0	0	1	2	1	2	3	2	2	2	0	1	1	0	2	1	2	2	7	4	12	5	4
1	19	2	1	1	1	1	1	1	1	0	0	0	0	0	1	0	0	2	2	2	1	0	1	0	1	1	1	1	1	2	2	4	1	8	5	4
1	19	1	1	1	1	1	1	1	1	1	1	1	1	1	1	1	1	2	2	2	2	2	2	1	1	1	1	1	1	1	1	7	5	12	6	2
1	25	2	2	3	1	1	1	1	1	1	1	1	0	1	0	0	0	3	3	3	1	3	3	1	1	1	1	1	1	2	1	7	1	16	6	3
1	20	2	1	1	1	1	1	1	2	1	1	1	2	2	2	2	1	2	2	3	2	2	2	2	1	1	3	3	3	3	1	8	9	13	13	4
1	19	2	1	1	1	1	1	2	2	1	2	1	1	0	0	0	0	2	1	3	0	0	2	1	1	2	1	1	0	2	1	10	1	8	6	3
1	21	2	2	1	1	1	1	2	2	1	2	1	1	0	0	0	0	2	1	3	0	1	2	1	1	2	1	1	0	2	1	10	1	9	6	3
1	19	2	1	1	1	1	1	2	3	1	2	2	1	4	0	1	2	3	4	4	0	4	2	1	1	3	1	3	3	2	1	12	8	17	12	3
1	20	1	1	1	1	1	1	1	1	1	0	2	1	1	0	0	0	2	2	2	2	2	1	1	1	0	0	1	0	2	1	7	2	11	3	3
1	20	2	1	1	1	1	1	1	1	1	0	1	1	1	1	2	2	3	3	4	0	4	3	1	2	3	2	2	3	3	1	6	7	17	13	4
1	19	2	1	1	1	2	1	1	1	2	1	1	0	0	0	0	0	3	3	2	3	0	2	1	1	1	1	1	1	3	3	9	0	13	6	6
1	20	1	1	1	1	0	0	0	3	3	3	3	4	4	4	4	4	4	4	4	4	4	4	3	3	3	3	3	3	3	3	12	20	24	18	6
1	19	1	1	2	1	1	3	3	2	2	3	3	0	1	2	0	0	3	4	4	3	3	4	2	2	3	3	3	2	2	2	17	3	21	15	4
1	23	2	2	2	1	1	1	1	2	1	1	2	0	1	0	0	0	1	2	2	0	0	0	0	3	2	3	1	0	2	2	9	1	5	9	4
1	23	1	1	3	1	0	0	1	1	0	1	1	0	2	0	0	0	2	3	2	1	2	1	1	1	2	1	0	1	1	0	4	2	11	6	1
1	22	2	2	1	1	2	1	1	2	1	0	2	0	0	0	0	0	2	2	2	1	2	2	1	2	1	2	1	0	3	2	9	0	11	7	5
1	19	1	1	1	1	1	1	0	2	1	1	1	4	0	2	2	2	3	3	2	1	3	0	2	0	1	1	1	1	2	3	7	10	12	6	5
1	18	2	1	1	1	1	1	2	3	2	2	1	2	1	1	0	0	4	4	1	2	4	1	1	0	1	2	0	2	2	0	12	4	16	6	2
1	23	2	1	1	1	3	3	3	2	3	1	0	0	0	0	0	0	1	4	4	1	2	4	2	1	3	3	3	2	1	3	15	0	16	14	4
1	23	2	1	1	1	3	3	3	2	3	1	0	0	0	0	0	0	1	4	4	1	2	4	2	1	3	3	3	2	1	3	15	0	16	14	4
1	19	2	1	1	1	0	1	0	1	0	0	1	0	2	2	0	0	0	1	3	1	2	3	1	0	0	1	3	1	3	3	3	4	10	6	6
1	22	2	2	1	1	0	0	0	1	1	1	1	0	1	1	0	1	3	3	2	1	1	3	1	0	1	2	2	2	3	1	4	3	13	8	4
1	21	1	1	1	1	2	2	1	2	2	1	2	0	1	0	0	0	2	3	3	1	2	1	1	1	2	3	1	3	2	1	12	1	12	11	3
1	20	2	1	1	1	1	1	1	1	1	1	1	0	0	0	0	0	2	3	3	1	3	2	2	1	1	1	1	2	1	2	7	0	14	8	3
1	21	1	1	1	1	1	1	0	1	1	1	1	0	0	0	0	0	2	2	3	2	3	2	2	1	0	2	1	3	1	2	6	0	14	9	3
1	21	2	1	1	1	1	1	0	0	1	0	0	0	0	1	0	0	2	1	2	3	2	2	2	2	3	1	3	1	1	3	3	1	12	12	4
1	22	2	1	1	1	2	2	1	1	1	0	0	0	3	1	1	0	4	4	4	2	1	4	0	1	2	2	0	2	3	3	7	5	19	7	6
1	22	2	2	1	1	1	1	0	1	1	0	0	0	1	0	0	1	1	1	2	1	2	1	1	1	0	1	1	2	3	3	4	2	8	6	6
1	19	2	1	1	1	1	1	1	2	1	1	0	0	0	0	0	0	1	2	1	3	2	3	2	2	2	1	2	1	2	2	7	0	12	10	4
1	21	2	2	1	1	1	2	3	3	3	2	2	1	1	2	2	2	4	4	4	3	2	3	3	2	3	3	1	3	1	2	16	8	20	15	3
1	20	2	1	1	1	1	1	1	2	2	1	1	1	1	1	2	1	2	2	1	1	1	2	2	1	2	1	1	2	1	1	9	6	9	9	2
1	24	2	1	2	1	1	1	0	2	1	1	1	0	0	0	0	0	4	3	2	2	1	3	1	1	2	1	1	1	2	2	7	0	15	7	4
1	20	2	1	1	1	1	2	2	1	3	3	3	0	0	0	0	0	3	3	4	2	1	3	1	1	1	1	0	2	0	2	15	0	16	6	2
1	20	2	1	1	1	1	0	0	2	1	1	0	0	1	1	1	2	2	3	3	2	0	1	2	1	1	2	1	1	2	3	5	5	11	8	5
1	21	2	3	1	1	1	1	1	1	2	0	0	0	0	2	0	0	2	2	2	4	1	1	0	1	2	1	1	3	2	1	6	2	12	8	3
1	20	2	1	1	1	2	2	1	2	2	2	1	2	0	1	0	1	2	1	1	2	0	1	1	2	3	2	3	3	2	1	12	4	7	14	3
1	21	2	1	1	1	2	2	3	3	2	1	0	0	0	0	0	0	4	4	3	2	2	2	1	1	2	3	2	3	2	2	13	0	17	12	4
1	21	2	2	1	1	1	0	1	2	1	1	2	3	2	0	1	1	4	3	4	2	3	2	3	2	3	3	2	1	3	1	8	7	18	14	4
1	21	2	1	1	1	1	2	1	1	0	0	0	0	1	0	0	0	3	3	2	2	2	1	1	1	2	1	1	1	2	2	5	1	13	7	4
1	25	1	3	2	1	1	1	0	1	1	0	0	1	0	0	0	0	3	3	3	2	2	3	1	1	1	2	1	1	2	1	4	1	16	7	3
1	19	2	1	1	1	2	3	0	3	3	3	2	2	2	0	0	0	2	0	3	0	2	2	0	1	1	1	1	0	2	0	16	4	9	4	2
1	21	2	1	1	1	1	1	0	1	1	1	1	0	0	0	0	0	0	0	1	1	0	2	1	2	1	1	2	0	2	3	6	0	4	7	5
1	23	2	1	1	1	3	3	3	2	3	1	0	0	0	0	0	0	1	4	4	1	2	4	2	1	3	3	3	2	1	3	15	0	16	14	4
1	18	1	1	1	1	1	1	1	2	1	1	2	1	3	2	1	3	1	3	2	3	1	2	2	2	1	1	2	2	1	3	9	10	12	10	4
1	18	1	1	1	1	1	1	1	0	1	1	0	0	0	0	1	1	1	2	1	3	3	2	1	1	2	2	1	1	1	1	5	2	12	8	2
2	19	2	1	1	1	2	2	3	3	2	1	1	2	3	2	1	0	0	1	2	2	3	1	2	3	2	1	1	2	2	1	14	8	9	11	3
2	26	2	2	2	1	3	2	2	2	3	2	2	2	2	3	2	2	1	2	1	1	1	1	2	2	1	1	3	1	2	2	16	11	7	10	4
2	21	1	1	1	1	2	2	1	1	4	3	2	2	1	1	2	2	3	2	3	2	1	1	1	2	1	0	1	2	1	2	15	8	12	7	3
2	19	1	1	1	1	1	1	0	2	1	1	1	4	0	2	2	2	3	3	2	1	3	0	2	0	1	1	1	1	2	3	7	10	12	6	5
2	18	2	1	1	1	1	1	2	3	2	2	1	2	1	1	0	0	4	4	1	2	4	1	1	0	1	2	0	2	2	0	12	4	16	6	2
2	23	2	1	1	1	3	3	3	2	3	1	0	0	0	0	0	0	1	4	4	1	2	4	2	1	3	3	3	2	1	3	15	0	16	14	4
2	23	2	1	1	1	3	3	3	2	3	1	0	0	0	0	0	0	1	4	4	1	2	4	2	1	3	3	3	2	1	3	15	0	16	14	4
2	19	2	1	1	1	0	1	0	1	0	0	1	0	2	2	0	0	0	1	3	1	2	3	1	0	0	1	3	1	3	3	3	4	10	6	6
2	22	2	2	1	1	0	0	0	1	1	1	1	0	1	1	0	1	3	3	2	1	1	3	1	0	1	2	2	2	3	1	4	3	13	8	4
2	21	1	1	1	1	2	2	1	2	2	1	2	0	1	0	0	0	2	3	3	1	2	1	1	1	2	3	1	3	2	1	12	1	12	11	3
2	20	2	1	1	1	1	1	1	1	1	1	1	0	0	0	0	0	2	3	3	1	3	2	2	1	1	1	1	2	1	2	7	0	14	8	3
2	21	1	1	1	1	1	1	0	1	1	1	1	0	0	0	0	0	2	2	3	2	3	2	2	1	0	2	1	3	1	2	6	0	14	9	3
2	21	2	1	1	1	1	1	0	0	1	0	0	0	0	1	0	0	2	1	2	3	2	2	2	2	3	1	3	1	1	3	3	1	12	12	4
2	22	2	1	1	1	2	2	1	1	1	0	0	0	3	1	1	0	4	4	4	2	1	4	0	1	2	2	0	2	3	3	7	5	19	7	6
2	22	2	2	1	1	1	1	0	1	1	0	0	0	1	0	0	1	1	1	2	1	2	1	1	1	0	1	1	2	3	3	4	2	8	6	6
2	19	2	1	1	1	1	1	1	2	1	1	0	0	0	0	0	0	1	2	1	3	2	3	2	2	2	1	2	1	2	2	7	0	12	10	4
2	21	2	2	1	1	1	2	3	3	3	2	2	1	1	2	2	2	4	4	4	3	2	3	3	2	3	3	1	3	1	2	16	8	20	15	3
2	20	2	1	1	1	1	1	1	2	2	1	1	1	1	1	2	1	2	2	1	1	1	2	2	1	2	1	1	2	1	1	9	6	9	9	2
2	24	2	1	2	1	1	1	0	2	1	1	1	0	0	0	0	0	4	3	2	2	1	3	1	1	2	1	1	1	2	2	7	0	15	7	4
2	20	2	1	1	1	1	2	2	1	3	3	3	0	0	0	0	0	3	3	4	2	1	3	1	1	1	1	0	2	0	2	15	0	16	6	2
2	20	2	1	1	1	1	0	0	2	1	1	0	0	1	1	1	2	2	3	3	2	0	1	2	1	1	2	1	1	2	3	5	5	11	8	5
2	18	1	1	1	1	1	0	0	0	0	0	0	0	0	0	0	0	0	2	2	3	0	3	0	1	3	1	3	0	1	3	1	0	10	8	4
2	18	2	1	1	1	1	2	0	1	0	0	1	1	1	0	1	1	1	1	1	1	2	2	2	1	1	1	1	2	1	2	5	4	8	8	3
2	18	2	1	1	1	1	1	1	1	1	0	0	0	0	1	0	0	1	2	2	1	2	1	1	2	1	0	1	0	1	1	5	1	9	5	2
2	18	2	1	1	1	1	1	2	1	1	1	2	0	0	0	0	0	1	1	2	1	2	2	1	2	1	2	1	1	1	1	9	0	9	8	2
2	18	2	1	1	1	1	1	1	1	0	1	3	1	2	2	2	0	1	2	3	1	0	2	0	1	1	2	2	3	3	1	8	7	9	9	4
2	18	2	1	1	1	1	1	0	2	1	0	0	1	1	2	2	0	1	2	1	0	0	1	2	0	1	1	2	1	1	0	5	6	5	7	1
2	18	2	1	3	1	1	1	1	1	2	3	0	1	1	3	1	2	2	0	1	1	1	0	2	0	0	0	0	0	2	1	9	8	5	2	3
2	18	2	1	1	1	1	1	2	2	2	3	2	0	2	3	2	4	1	0	2	0	4	3	0	1	3	1	2	2	3	3	13	11	10	9	6
2	19	2	1	1	1	1	1	3	1	3	1	0	2	1	4	0	0	0	3	1	4	1	0	2	1	3	0	2	0	1	2	10	7	9	8	3
2	19	1	1	1	1	1	1	0	1	0	0	0	0	0	0	0	0	0	2	1	2	0	2	2	1	0	1	0	0	3	3	3	0	7	4	6
2	18	2	1	1	1	1	3	2	2	3	1	2	0	0	2	0	0	4	4	4	4	2	3	2	1	3	3	3	3	3	3	14	2	21	15	6
2	19	1	1	1	1	1	1	1	1	0	1	1	0	0	1	1	0	3	2	2	1	1	2	1	1	1	1	2	2	2	1	6	2	11	8	3
2	19	2	1	1	1	1	2	1	2	1	1	1	1	1	1	1	1	3	3	4	3	2	4	1	1	1	1	2	2	1	1	9	5	19	8	2
2	19	2	1	1	1	1	0	0	1	1	0	0	0	0	0	0	0	1	0	3	2	2	3	2	2	0	0	1	0	3	0	3	0	11	5	3
2	19	2	1	1	1	1	1	2	2	3	0	0	1	0	0	0	0	1	3	0	0	1	1	1	2	1	3	3	1	2	2	9	1	6	11	4
2	19	2	1	1	1	1	1	0	1	0	0	0	0	0	1	1	0	2	2	1	2	1	2	1	2	0	1	1	0	3	1	3	2	10	5	4
2	19	2	1	1	1	1	2	1	0	1	2	0	0	0	2	2	0	1	2	3	3	2	3	2	1	2	0	1	3	3	0	7	4	14	9	3
2	19	2	1	1	1	1	1	1	2	2	1	1	0	0	0	0	0	3	3	4	3	4	3	0	0	1	1	2	3	2	1	9	0	20	7	3
2	19	1	1	1	1	1	0	0	0	0	0	0	0	0	0	0	0	3	2	0	3	0	2	2	0	0	1	0	0	2	2	1	0	10	3	4
2	18	2	1	1	1	1	0	0	1	0	0	0	0	0	0	0	0	1	2	0	1	2	2	1	1	1	0	0	0	2	2	2	0	8	3	4
2	19	1	1	1	1	1	1	1	3	1	2	1	0	0	0	0	0	4	3	4	2	3	2	1	1	2	3	2	3	3	2	10	0	18	12	5
2	18	2	1	1	1	1	0	2	1	1	1	0	1	0	0	0	0	4	4	2	0	2	2	1	1	1	2	1	1	3	2	6	1	14	7	5
2	18	2	1	1	1	1	1	0	0	1	0	0	0	0	0	0	0	0	2	2	2	0	0	0	0	0	0	1	0	2	2	3	0	6	1	4
2	19	2	1	1	1	1	1	1	1	1	0	1	0	0	0	0	0	3	3	2	1	0	2	1	1	1	1	0	1	2	2	6	0	11	5	4
2	18	2	1	1	1	1	0	1	1	0	0	0	0	2	1	0	0	0	1	2	0	1	1	2	1	3	1	1	1	3	2	3	3	5	9	5
2	19	2	1	1	1	1	0	2	1	1	0	1	0	1	0	0	0	2	3	3	4	3	3	2	3	1	1	1	0	2	3	6	1	18	8	5
2	19	1	1	1	1	1	0	0	0	0	0	0	0	0	0	0	3	3	2	0	3	0	2	1	0	0	0	0	0	2	2	1	3	10	1	4
2	19	2	1	1	1	1	3	3	3	3	2	2	0	0	0	0	0	4	4	4	4	4	4	3	3	3	3	3	3	0	0	17	0	24	18	0
2	19	2	1	1	1	1	1	0	1	0	0	0	0	1	1	1	0	1	2	2	2	1	2	1	1	1	1	1	2	2	2	3	3	10	7	4
2	20	2	2	1	1	1	2	1	2	1	1	2	1	0	2	1	0	4	2	3	1	3	3	1	2	1	2	2	2	3	1	10	4	16	10	4
2	19	2	1	2	1	2	1	0	1	1	0	0	1	0	1	0	1	1	2	1	2	3	3	2	2	1	0	1	0	3	1	5	3	12	6	4
2	23	1	2	2	1	1	1	2	1	1	1	0	0	1	1	0	0	2	4	3	1	0	2	1	0	3	0	1	2	1	2	7	2	12	7	3
2	18	2	2	1	1	1	1	1	1	1	2	1	2	1	2	2	1	0	1	1	2	2	2	1	2	0	1	2	3	1	0	8	8	8	9	1
2	19	2	1	1	1	1	1	1	1	1	0	1	0	0	0	0	0	3	3	2	2	1	2	1	1	0	1	2	2	2	2	6	0	13	7	4
2	20	1	1	1	1	1	3	2	3	2	1	2	1	0	0	0	0	0	2	4	1	4	4	1	1	0	1	1	0	1	3	14	1	15	4	4
2	18	2	1	1	1	1	0	0	1	0	0	0	0	0	0	0	0	2	2	2	1	0	0	1	1	0	0	0	0	1	2	2	0	7	2	3
2	19	2	1	1	1	1	1	0	0	1	0	0	0	0	0	0	0	2	2	1	1	0	2	2	1	0	0	1	0	2	2	3	0	8	4	4
2	18	2	1	1	1	1	1	1	1	2	1	1	0	1	0	0	0	2	3	1	1	2	2	2	2	3	3	2	2	1	2	8	1	11	14	3
2	19	2	1	1	1	1	0	1	3	1	0	1	0	1	1	0	1	2	3	3	3	3	2	1	1	1	1	2	1	3	3	7	3	16	7	6
2	19	2	1	1	1	1	0	1	3	3	2	2	0	1	0	0	0	0	0	1	0	0	0	3	1	0	1	2	3	0	2	12	1	1	10	2
2	18	2	1	1	1	1	0	0	1	1	0	0	0	0	0	0	0	3	2	3	2	2	1	1	1	0	1	1	0	2	2	3	0	13	4	4
2	19	2	1	1	1	1	0	0	1	1	0	0	0	0	1	0	0	2	1	2	0	0	1	1	2	3	2	3	1	3	0	3	1	6	12	3
2	19	2	1	1	1	1	0	0	1	1	0	0	0	0	1	0	0	2	1	2	0	0	1	1	2	3	2	3	1	3	0	3	1	6	12	3
2	19	2	1	1	1	2	2	2	2	2	2	2	0	0	0	0	0	2	2	2	2	2	2	1	1	3	3	3	3	3	3	14	0	12	14	6
2	20	2	1	1	1	2	3	1	2	3	1	1	4	1	2	2	1	4	3	2	2	2	1	2	2	3	0	1	0	3	1	13	10	14	8	4
2	19	1	1	1	1	1	1	1	1	1	0	0	0	0	0	0	0	2	2	1	1	2	0	2	1	0	0	0	0	1	3	5	0	8	3	4
2	18	2	1	1	1	1	1	0	1	1	0	0	0	0	0	0	0	1	2	1	3	2	1	1	1	1	0	1	1	2	1	4	0	10	5	3
1	18	1	1	1	2	1	1	2	1	2	0	0	0	0	0	0	0	2	0	0	1	1	0	1	1	0	1	0	2	2	1	7	0	4	5	3
1	19	2	1	1	2	1	1	1	1	1	1	1	0	1	0	0	0	3	2	1	1	4	0	1	2	1	1	1	1	2	2	7	1	11	7	4
1	19	2	1	1	2	1	0	0	1	1	0	0	4	1	1	1	2	2	3	3	4	4	4	2	1	1	3	3	1	3	3	3	9	20	11	6
1	18	2	1	1	2	1	1	2	2	3	3	2	0	0	1	0	0	3	3	2	2	3	3	1	1	2	3	3	2	3	2	14	1	16	12	5
1	19	1	1	1	2	1	1	1	1	1	0	1	0	1	0	0	1	2	1	3	3	2	3	2	1	2	2	1	3	3	2	6	2	14	11	5
1	18	1	1	1	2	1	1	0	1	1	0	0	1	1	0	0	0	0	3	2	2	1	2	2	1	1	0	1	1	3	2	4	2	10	6	5
1	18	2	1	1	2	1	0	0	1	1	0	0	0	0	0	0	0	1	2	1	1	0	0	0	1	0	0	1	0	3	2	3	0	5	2	5
1	19	2	1	1	2	1	2	1	3	3	1	3	0	0	1	0	0	2	3	3	1	1	1	1	1	1	3	1	3	2	1	14	1	11	10	3
1	19	2	1	1	2	1	1	0	0	1	0	0	0	1	0	0	1	0	1	2	1	1	1	1	1	1	0	1	1	2	3	3	2	6	5	5
1	18	1	1	1	2	1	2	3	2	3	3	2	1	0	0	0	1	2	3	4	3	3	4	2	1	3	3	3	3	3	1	16	2	19	15	4
1	19	2	1	1	2	1	1	3	1	1	3	3	0	0	2	0	0	3	4	3	4	3	3	2	2	3	3	3	3	2	3	13	2	20	16	5
1	18	2	1	1	2	1	3	0	2	2	1	1	1	0	0	0	1	0	4	3	2	2	4	3	2	2	3	2	1	2	2	10	2	15	13	4
1	19	2	1	1	2	1	0	1	2	3	0	0	2	1	1	1	2	3	2	3	1	2	1	1	0	1	1	2	2	1	3	7	7	12	7	4
1	19	1	1	1	2	1	1	2	3	3	1	1	1	2	1	1	1	3	3	4	3	3	3	1	2	1	2	3	2	2	1	12	6	19	11	3
1	19	2	1	1	2	1	2	1	3	2	2	2	0	0	1	0	0	3	3	3	3	2	3	0	2	1	1	2	1	3	0	13	1	17	7	3
1	19	2	1	1	2	1	1	0	1	1	1	0	0	0	1	0	0	0	4	2	0	4	1	1	1	1	2	0	0	2	2	5	1	11	5	4
1	18	2	1	1	2	1	2	1	0	1	0	2	0	1	2	3	1	2	3	0	3	2	1	1	0	0	1	2	1	3	1	7	7	11	5	4
1	19	2	1	1	2	1	1	0	1	1	0	0	0	1	1	0	0	2	2	2	4	0	2	1	1	3	0	0	1	1	1	4	2	12	6	2
1	18	1	1	1	2	1	0	0	0	0	0	0	0	1	0	1	0	2	1	0	2	2	1	2	1	1	1	1	0	1	1	1	2	8	6	2
1	20	1	1	1	2	1	1	0	1	1	1	1	0	0	1	1	1	2	2	2	3	1	0	1	1	1	1	2	0	2	2	6	3	10	6	4
1	18	1	1	1	2	1	1	0	1	1	0	0	0	0	0	0	0	3	2	2	2	3	1	0	1	0	0	0	0	2	2	4	0	13	1	4
1	20	1	1	1	2	1	3	1	0	1	0	0	0	0	2	0	0	3	4	2	1	1	3	2	2	0	3	0	0	1	2	6	2	14	7	3
1	19	2	1	1	2	1	1	0	3	3	1	2	0	0	0	0	0	2	3	4	3	3	1	2	2	3	3	1	1	2	1	11	0	16	12	3
1	19	1	1	1	2	1	1	0	1	1	0	0	0	0	0	0	0	2	3	1	1	2	3	1	1	1	1	2	1	1	1	4	0	12	7	2
1	18	2	1	1	2	1	1	1	2	1	0	1	0	0	1	0	0	1	2	3	2	1	1	1	1	1	2	1	0	2	2	7	1	10	6	4
1	19	1	1	1	2	1	2	3	3	3	1	1	0	0	0	0	0	4	2	2	3	2	3	3	1	3	1	3	1	1	0	14	0	16	12	1
1	18	2	1	1	2	1	1	1	0	1	1	0	0	0	0	0	0	0	2	0	2	3	2	3	2	1	0	1	0	3	1	5	0	9	7	4
1	19	1	1	1	2	1	1	0	1	1	0	0	0	0	0	0	0	1	1	1	0	0	0	1	0	0	0	0	0	0	0	4	0	3	1	0
1	19	2	1	1	2	1	1	1	2	1	1	1	0	0	0	0	0	1	0	0	1	0	2	1	0	1	1	3	1	3	1	8	0	4	7	4
1	18	2	1	1	2	1	2	1	2	2	1	1	0	0	0	0	0	1	2	1	2	1	1	1	1	1	1	1	2	1	2	10	0	8	7	3
1	19	2	1	1	2	1	3	0	1	0	0	0	1	1	0	0	1	2	1	2	1	2	3	2	1	1	0	1	0	3	3	5	3	11	5	6
1	19	2	1	1	2	1	2	1	2	1	1	1	1	0	0	0	1	2	3	2	3	1	3	1	1	2	2	1	2	2	1	9	2	14	9	3
1	18	1	1	1	2	1	1	0	3	2	1	2	1	0	1	0	0	4	4	4	2	2	1	1	1	3	3	1	3	2	1	10	2	17	12	3
1	19	2	1	1	2	1	1	0	0	1	1	1	1	0	1	0	0	2	3	3	4	3	4	1	1	1	2	3	3	1	1	5	2	19	11	2
1	18	2	1	1	2	1	1	0	2	1	0	1	0	1	0	1	1	2	2	3	2	1	1	0	0	1	1	1	0	1	1	6	3	11	3	2
1	19	2	1	1	2	1	1	1	1	1	0	0	1	1	2	0	0	3	2	1	2	0	3	1	1	0	1	1	1	2	2	5	4	11	5	4
1	18	2	1	1	2	1	2	2	0	1	0	2	4	0	3	2	2	1	1	3	3	4	4	2	1	3	3	3	3	3	3	8	11	16	15	6
1	20	1	1	1	2	1	0	0	0	0	0	0	0	0	0	0	0	2	2	1	2	2	2	2	1	1	1	1	1	3	3	1	0	11	7	6
1	19	1	1	1	2	1	2	1	2	1	1	3	1	1	2	1	1	3	3	3	3	3	4	1	3	1	1	1	2	2	1	11	6	19	9	3
1	19	1	1	1	2	1	0	0	0	0	0	1	1	0	1	1	1	0	3	0	1	1	2	0	1	2	1	3	0	0	2	2	4	7	7	2
1	19	1	1	1	2	1	1	1	1	1	1	0	0	0	0	0	0	0	0	0	0	0	0	0	0	0	0	0	0	3	2	6	0	0	0	5
1	19	1	1	1	2	1	1	2	0	1	0	0	1	0	1	0	1	1	0	1	2	0	2	0	1	0	1	2	0	2	2	5	3	6	4	4
1	20	1	1	1	2	1	1	1	2	2	1	0	0	0	0	0	0	2	2	4	3	1	2	3	0	1	1	3	0	0	0	8	0	14	8	0
1	19	2	1	1	2	1	1	0	1	0	0	1	0	0	0	1	0	0	2	2	0	1	2	1	2	1	1	0	3	2	1	4	1	7	8	3
1	18	2	1	1	2	1	2	1	3	2	3	2	0	1	0	0	0	3	2	4	4	4	4	3	2	2	3	3	3	2	1	14	1	21	16	3
1	19	2	1	1	2	1	1	2	3	2	0	1	0	1	0	0	2	1	1	0	1	2	1	2	1	1	2	2	3	3	2	10	3	6	11	5
1	19	1	1	1	2	1	2	2	2	1	1	1	2	1	2	1	0	3	2	3	2	3	1	0	1	2	2	1	1	0	1	10	6	14	7	1
1	19	2	1	1	2	1	0	0	1	1	0	0	0	0	0	0	0	2	0	4	2	4	3	1	2	0	0	1	0	2	2	3	0	15	4	4
1	19	2	1	1	2	1	0	0	1	0	0	0	0	0	0	0	0	0	0	0	2	0	0	2	1	0	0	0	0	3	3	2	0	2	3	6
1	20	2	1	1	2	1	0	1	2	1	1	0	0	0	0	0	0	0	1	0	1	2	1	1	1	0	0	1	0	2	2	6	0	5	3	4
1	19	2	1	1	2	1	1	0	1	0	0	0	1	1	0	1	0	2	3	2	3	2	2	0	1	0	1	2	0	3	3	3	3	14	4	6
1	18	2	1	1	2	0	1	0	1	0	0	0	0	0	1	0	0	2	4	0	3	2	1	0	1	1	2	3	0	3	3	2	1	12	7	6
1	19	2	1	1	2	0	0	0	1	1	0	0	0	0	0	0	0	3	4	2	2	2	2	0	1	0	1	0	1	3	1	2	0	15	3	4
1	20	2	1	1	2	1	1	2	3	1	1	1	1	0	1	1	0	3	2	1	2	1	2	2	1	3	0	1	3	2	1	10	3	11	10	3
1	21	1	1	1	2	1	1	1	1	0	0	0	1	0	1	1	1	2	2	1	1	1	1	3	2	0	1	1	0	2	1	4	4	8	7	3
1	19	2	1	1	2	1	0	0	1	0	0	0	0	1	1	0	0	1	1	0	1	0	0	1	1	0	0	0	0	2	3	2	2	3	2	5
1	18	2	1	1	2	1	0	0	1	1	0	1	0	0	0	0	0	2	1	0	0	0	1	1	0	1	1	1	1	2	1	4	0	4	5	3
1	19	2	1	1	2	1	1	1	1	1	0	0	0	1	0	0	0	2	3	2	1	1	2	1	1	2	1	1	1	1	2	5	1	11	7	3
1	19	1	1	1	2	0	0	0	0	0	0	0	0	0	0	0	0	1	2	2	1	1	1	2	1	0	0	0	2	2	1	0	0	8	5	3
1	18	2	1	1	2	2	0	3	2	1	1	1	0	0	1	1	1	4	4	4	4	4	4	3	0	2	1	1	2	0	1	10	3	24	9	1
1	18	2	1	1	2	2	1	0	1	1	1	0	1	0	1	0	0	2	2	3	2	1	2	1	1	1	0	1	2	2	1	6	2	12	6	3
1	21	2	1	1	2	2	1	1	2	2	2	2	0	1	1	1	2	4	4	4	2	4	3	2	1	3	2	2	2	2	2	12	5	21	12	4
1	20	1	1	1	2	1	1	0	1	0	1	0	0	0	0	0	0	0	2	0	0	1	4	0	2	1	0	1	0	2	2	4	0	7	4	4
1	18	1	1	1	2	1	1	0	1	0	0	1	2	1	1	2	2	3	2	2	2	2	2	2	1	2	1	1	1	2	2	4	8	13	8	4
1	19	2	1	1	2	0	1	0	1	0	0	0	0	0	0	0	0	2	1	0	0	1	2	1	1	0	0	0	0	2	0	2	0	6	2	2
1	21	1	1	1	2	1	1	0	2	1	1	2	0	0	0	0	0	2	1	3	2	3	2	2	1	1	1	2	3	3	3	8	0	13	10	6
1	19	1	1	1	2	1	1	1	2	0	1	0	0	0	0	0	0	1	2	1	3	1	2	1	1	0	0	1	0	1	1	6	0	10	3	2
1	19	2	1	1	2	1	0	0	2	1	0	0	0	0	0	0	0	1	0	0	1	1	1	0	0	0	1	1	1	3	2	4	0	4	3	5
1	21	2	2	1	2	1	0	1	1	1	2	1	0	1	4	4	0	4	4	3	1	4	3	1	1	3	3	3	2	3	3	7	9	19	13	6
1	19	1	1	1	2	1	1	0	1	2	0	0	0	0	0	0	0	2	1	2	1	3	2	1	1	3	0	2	0	2	1	5	0	11	7	3
1	19	1	1	1	2	1	0	1	0	2	0	0	0	0	0	0	0	2	4	3	3	4	3	2	0	1	0	2	1	3	3	4	0	19	6	6
1	21	2	2	1	2	1	2	1	1	0	1	0	0	0	2	0	0	1	3	3	2	1	3	0	1	0	1	1	0	2	2	6	2	13	3	4
1	21	2	2	1	2	3	2	3	3	3	1	1	0	3	4	2	0	3	4	4	4	4	4	1	3	3	3	3	2	3	3	16	9	23	15	6
1	19	1	1	1	2	1	1	0	0	0	0	0	0	0	0	0	0	2	2	3	1	3	2	1	1	2	0	1	0	2	3	2	0	13	5	5
1	19	1	1	1	2	2	1	1	2	3	1	0	0	0	0	0	0	3	3	1	2	1	2	1	0	3	1	0	3	1	2	10	0	12	8	3
1	21	2	1	1	2	1	1	1	2	1	0	0	0	0	0	0	0	1	2	2	1	1	1	2	1	1	1	2	1	3	2	6	0	8	8	5
1	18	1	1	1	2	1	1	0	2	1	0	0	0	0	0	0	0	4	4	3	4	3	4	1	2	3	3	3	3	2	0	5	0	22	15	2
1	19	2	1	1	2	2	2	0	2	1	0	0	0	2	1	0	0	2	3	3	4	3	3	1	1	3	3	3	3	3	3	7	3	18	14	6
1	20	1	1	1	2	1	1	1	1	1	0	0	0	0	0	0	0	1	1	2	3	1	3	2	1	0	0	0	0	0	1	5	0	11	3	1
1	18	2	1	1	2	0	0	0	1	0	0	0	0	1	0	0	0	2	1	3	2	0	3	3	0	0	0	1	0	2	3	1	1	11	4	5
1	21	1	1	1	2	1	1	1	2	2	2	2	0	0	0	0	0	2	2	3	3	1	2	1	1	1	1	3	2	1	0	11	0	13	9	1
1	18	2	1	1	2	0	0	0	1	0	0	0	0	0	0	0	1	1	0	3	2	0	3	2	0	1	0	1	0	3	3	1	1	9	4	6
1	18	2	1	1	2	2	1	1	2	1	0	1	0	0	0	0	0	0	2	0	2	0	0	0	0	0	0	0	0	0	0	8	0	4	0	0
1	19	2	1	1	2	1	1	1	2	1	1	1	0	2	1	0	1	1	0	2	2	0	0	1	1	0	0	1	1	3	2	8	4	5	4	5
1	18	2	1	1	2	1	1	0	1	1	0	0	0	0	0	0	0	0	1	2	3	1	2	1	1	0	0	1	0	2	2	4	0	9	3	4
1	19	2	1	1	2	1	1	0	2	1	1	1	0	1	0	1	0	2	2	1	2	2	2	1	1	1	1	1	0	3	2	7	2	11	5	5
1	19	1	1	1	2	0	1	1	3	1	2	1	0	0	0	0	0	2	2	3	3	2	2	1	1	3	1	3	3	1	3	9	0	14	12	4
1	18	2	1	1	2	1	2	1	1	1	0	1	0	1	0	1	1	2	3	1	3	2	2	1	1	2	3	3	3	2	2	7	3	13	13	4
1	19	1	1	1	2	1	1	1	1	1	0	2	0	0	0	0	0	2	2	3	3	1	1	1	1	2	1	2	0	2	1	7	0	12	7	3
1	19	2	1	1	2	1	1	0	1	0	0	0	0	1	0	1	0	2	3	2	1	0	2	1	1	0	0	0	0	2	2	3	2	10	2	4
1	19	2	3	1	2	2	3	0	1	0	0	0	1	0	0	0	0	2	2	1	3	3	2	1	1	1	0	0	0	0	0	6	1	13	3	0
1	19	1	3	1	2	2	3	0	1	0	0	0	1	0	0	0	0	2	2	1	3	3	2	1	1	1	0	0	3	0	0	6	1	13	6	0
1	19	2	1	1	2	1	1	2	2	2	3	2	0	1	2	1	2	1	3	3	3	2	4	1	1	1	3	3	1	1	1	13	6	16	10	2
1	18	1	1	1	2	2	0	1	1	1	2	0	2	1	0	1	1	2	1	1	0	0	4	1	3	3	2	2	1	1	1	7	5	8	12	2
1	19	2	1	1	2	1	1	0	2	1	1	1	0	1	2	1	1	1	2	3	1	1	1	1	1	1	0	1	1	0	1	7	5	9	5	1
1	19	2	1	3	2	1	1	0	2	1	1	2	0	0	0	0	0	1	2	1	1	0	2	2	2	0	1	3	1	1	1	8	0	7	9	2
1	19	2	1	1	2	0	1	1	1	2	1	1	1	1	1	3	1	3	3	0	1	3	1	0	0	2	1	1	1	2	1	7	7	11	5	3
1	19	1	1	1	2	1	0	0	1	1	0	0	0	0	0	1	0	0	0	2	0	1	1	1	1	1	1	1	1	2	2	3	1	4	6	4
1	18	1	1	1	2	0	0	0	1	0	0	0	1	0	0	0	0	2	2	0	2	0	0	0	0	0	0	0	0	0	2	1	1	6	0	2
1	18	2	1	1	2	1	2	1	3	2	0	0	0	2	1	2	2	2	3	3	4	0	3	3	1	2	2	3	3	2	1	9	7	15	14	3
1	19	2	1	1	2	0	0	0	0	0	0	0	0	0	0	0	0	1	1	2	3	1	2	1	1	1	1	2	0	2	1	0	0	10	6	3
1	21	2	1	1	2	3	2	1	3	2	2	3	2	2	1	1	2	3	3	3	2	3	2	2	1	2	1	3	3	3	0	16	8	16	12	3
1	20	2	2	1	2	1	3	1	1	1	3	0	1	2	1	3	3	2	2	1	1	2	2	2	2	1	1	1	1	3	1	10	10	10	8	4
1	18	1	1	1	2	1	1	0	2	2	1	1	0	1	1	1	0	2	2	3	3	2	0	1	1	3	3	3	1	3	2	8	3	12	12	5
1	18	2	1	1	2	2	0	1	2	1	0	2	0	0	0	0	0	3	4	0	1	1	2	0	1	0	0	1	0	3	1	8	0	11	2	4
1	19	2	1	1	2	1	1	0	0	1	0	0	0	0	0	0	1	3	3	1	1	1	2	0	1	0	0	1	0	3	1	3	1	11	2	4
1	19	1	1	1	2	1	1	1	1	0	0	0	0	0	0	0	1	3	3	4	3	2	2	2	2	1	1	2	3	2	1	4	1	17	11	3
1	19	2	1	1	2	1	1	1	2	2	3	3	1	0	1	1	0	3	3	3	3	3	3	1	1	1	1	1	3	1	3	13	3	18	8	4
1	19	2	1	1	2	1	1	3	2	1	1	2	1	2	2	1	1	3	2	3	2	2	2	1	2	3	3	2	3	2	2	11	7	14	14	4
1	19	1	1	1	2	1	0	0	1	0	0	0	0	0	0	0	0	1	1	0	0	0	1	2	1	1	1	1	0	3	3	2	0	3	6	6
1	18	1	1	1	2	1	2	1	2	1	1	1	0	0	1	0	0	2	3	2	2	2	1	1	1	0	1	0	1	1	1	9	1	12	4	2
1	21	2	2	1	2	1	1	1	1	1	1	0	1	0	1	1	1	2	2	2	2	2	2	1	1	1	1	1	1	1	1	6	4	12	6	2
1	19	1	1	1	2	1	1	1	1	1	1	1	0	0	0	0	0	3	3	4	4	4	4	1	1	1	2	2	3	1	2	7	0	22	10	3
1	18	2	1	1	2	1	1	0	2	1	0	0	0	1	0	0	2	0	3	3	3	4	4	2	1	2	2	2	1	3	1	5	3	17	10	4
1	19	2	1	1	2	1	0	0	1	1	0	0	0	1	2	3	2	3	3	2	1	1	2	2	1	1	1	3	1	2	2	3	8	12	9	4
1	18	1	1	1	2	1	0	0	1	0	0	2	0	0	0	1	2	1	2	2	0	0	2	1	2	0	1	2	0	0	1	4	3	7	6	1
1	18	2	1	1	2	1	0	1	3	1	1	0	1	2	1	4	1	3	2	2	3	4	0	1	0	0	2	0	0	3	1	7	9	14	3	4
1	18	1	1	1	2	1	1	0	2	1	0	0	0	0	1	0	0	1	0	3	3	3	4	1	1	2	1	1	1	2	1	5	1	14	7	3
1	20	2	2	1	2	3	0	3	3	3	3	2	4	2	1	3	0	1	3	2	3	4	4	2	1	3	1	2	3	3	3	17	10	17	12	6
1	18	1	1	1	2	1	1	0	1	1	0	1	0	1	0	1	0	2	2	1	3	3	3	1	1	2	1	1	2	3	3	5	2	14	8	6
1	21	2	1	1	2	1	1	2	1	1	1	1	0	0	0	0	0	2	1	3	1	1	3	1	1	3	1	1	1	1	1	8	0	11	8	2
1	18	1	1	1	2	2	1	3	0	0	1	1	0	3	4	3	0	0	3	3	3	1	1	0	1	3	0	1	2	3	3	8	10	11	7	6
1	19	1	1	1	2	2	2	1	2	2	1	0	1	3	2	3	1	2	2	0	3	1	0	0	0	0	2	0	1	1	1	10	10	8	3	2
1	19	2	1	1	2	1	1	0	2	1	0	0	0	2	1	1	1	0	1	3	1	0	3	1	1	1	1	1	1	3	2	5	5	8	6	5
1	19	1	1	1	2	0	0	0	1	0	0	0	0	0	0	0	0	2	3	0	0	0	0	0	1	1	1	1	1	3	3	1	0	5	5	6
1	19	1	1	1	2	0	0	1	1	1	0	0	0	0	0	0	0	1	3	2	3	1	2	1	0	1	2	2	1	3	2	3	0	12	7	5
1	19	2	1	1	2	1	2	0	2	1	0	1	0	1	0	1	2	3	1	3	3	2	2	1	2	0	2	3	1	2	2	7	4	14	9	4
1	19	1	1	1	2	1	1	0	1	0	0	0	0	0	1	0	0	0	0	2	0	2	0	1	0	0	0	0	0	1	3	3	1	4	1	4
1	19	1	1	1	2	2	1	1	1	2	1	1	0	0	0	0	0	1	0	0	0	0	2	2	2	2	1	1	1	2	2	9	0	3	9	4
1	22	1	1	1	2	1	1	0	2	2	1	0	0	0	0	0	0	0	0	0	1	0	0	1	0	0	0	0	1	1	0	7	0	1	2	1
1	18	2	1	1	2	3	2	1	3	3	3	3	1	0	0	0	0	3	2	3	3	2	2	1	2	1	1	3	3	3	2	18	1	15	11	5
1	19	2	1	1	2	3	0	0	3	3	3	3	0	0	0	0	0	1	1	2	1	1	0	1	0	3	2	3	3	3	2	15	0	6	12	5
1	21	2	2	1	2	1	1	2	2	1	2	2	0	1	1	1	2	4	4	3	3	2	2	2	1	3	3	3	3	3	2	11	5	18	15	5
1	20	1	1	1	2	1	1	2	2	1	2	2	0	2	1	1	0	3	3	4	1	3	3	2	2	0	1	2	0	1	2	11	4	17	7	3
1	19	2	1	1	2	1	2	1	1	1	2	0	0	0	0	0	0	4	3	3	3	3	3	1	1	3	1	2	1	1	2	8	0	19	9	3
1	19	1	1	1	2	3	1	1	3	3	2	3	0	1	1	1	0	4	4	4	1	4	3	0	1	3	3	3	3	3	3	16	3	20	13	6
1	21	2	1	1	2	1	1	1	1	1	1	0	0	0	1	2	2	4	1	3	2	2	3	2	1	3	1	3	1	2	1	6	5	15	11	3
1	26	1	1	1	2	1	0	2	1	0	2	1	0	0	0	0	0	4	3	2	1	4	0	2	1	3	2	2	1	3	3	7	0	14	11	6
1	19	1	1	1	2	0	0	0	1	0	0	1	0	0	0	0	0	3	3	1	1	1	0	2	1	1	2	1	1	3	2	2	0	9	8	5
1	21	2	1	1	2	1	1	0	1	0	0	0	2	2	2	4	2	2	4	3	3	3	2	1	2	2	1	3	2	3	2	3	12	17	11	5
1	21	2	1	1	2	1	0	1	2	2	2	2	2	1	2	1	2	3	3	3	1	4	1	2	1	2	3	3	3	3	1	10	8	15	14	4
1	19	2	1	1	2	1	1	0	1	1	0	0	0	1	1	1	0	2	4	4	2	4	1	1	2	2	1	3	2	1	2	4	3	17	11	3
1	20	2	3	1	2	1	0	1	1	0	0	1	1	0	2	0	0	1	2	1	2	0	2	1	2	1	0	1	1	0	1	4	3	8	6	1
1	19	2	1	1	2	1	1	0	1	1	0	0	1	2	2	0	1	0	2	2	1	1	2	2	1	3	1	1	0	1	1	4	6	8	8	2
1	18	2	1	1	2	1	1	1	1	0	0	0	2	0	1	1	0	3	2	0	4	2	4	1	1	1	1	1	2	2	1	4	4	15	7	3
1	19	2	1	1	2	2	1	1	1	0	0	0	0	0	0	0	1	2	1	1	2	0	0	1	1	1	0	0	2	1	2	5	1	6	5	3
1	18	1	1	1	2	1	1	2	2	2	0	3	2	4	0	3	1	0	2	1	1	4	3	1	0	1	1	1	3	1	0	11	10	11	7	1
1	19	1	1	1	2	1	1	1	1	1	0	0	0	0	0	0	0	2	2	1	1	1	1	2	1	0	1	0	0	2	2	5	0	8	4	4
1	20	2	1	1	2	3	2	1	1	1	0	0	0	1	0	0	1	0	0	3	1	0	0	3	2	3	3	3	2	1	2	8	2	4	16	3
1	21	2	1	1	2	1	1	1	2	0	0	0	1	1	1	0	2	3	3	2	2	0	1	2	1	1	1	2	0	2	1	5	5	11	7	3
1	20	2	1	1	2	2	1	0	2	1	0	1	1	2	1	1	0	3	0	3	1	1	2	1	1	2	2	1	1	2	3	7	5	10	8	5
1	19	2	1	1	2	2	1	3	1	1	1	3	1	4	1	2	2	1	3	3	0	1	1	2	1	2	3	2	1	3	2	12	10	9	11	5
1	19	1	1	1	2	1	1	1	1	1	1	1	0	2	0	0	0	1	2	2	1	1	2	3	1	2	1	1	1	2	2	7	2	9	9	4
1	19	2	1	1	2	1	1	1	1	1	2	3	0	1	1	2	0	2	1	3	2	2	2	1	2	0	0	1	3	1	1	10	4	12	7	2
1	19	2	1	1	2	0	0	1	3	2	3	1	3	3	1	1	1	2	3	2	2	2	2	2	2	1	1	2	2	2	1	10	9	13	10	3
1	18	2	1	1	2	1	1	2	3	1	2	2	0	0	1	1	1	4	4	4	3	2	3	2	2	1	3	2	1	2	1	12	3	20	11	3
1	19	1	1	1	2	2	3	2	1	0	0	3	0	1	3	4	0	3	3	0	0	4	0	3	0	2	2	1	1	2	1	11	8	10	9	3
1	19	2	1	1	2	1	2	2	2	1	1	1	2	2	1	4	3	0	1	3	3	3	2	2	2	3	3	1	1	1	1	10	12	12	12	2
1	18	1	1	1	2	1	0	1	1	0	0	0	1	0	0	1	1	1	2	2	2	1	2	1	1	1	1	0	2	2	3	3	3	10	6	5
1	18	1	1	1	2	1	1	0	1	0	2	0	0	0	1	0	1	4	3	2	2	0	0	3	2	2	1	1	0	3	1	5	2	11	9	4
1	18	1	1	1	2	1	1	0	0	0	0	2	0	1	1	2	0	0	2	3	0	1	0	2	0	2	1	2	0	3	3	4	4	6	7	6
1	19	1	1	1	2	2	0	0	2	1	0	1	0	0	0	1	2	2	1	2	2	4	2	2	1	2	0	1	1	3	2	6	3	13	7	5
1	19	1	1	1	2	1	2	1	1	2	2	1	0	1	2	0	1	4	4	3	3	3	4	0	0	2	1	1	2	1	2	10	4	21	6	3
1	22	1	1	1	2	1	1	2	2	1	1	2	0	1	1	0	0	1	1	3	2	1	1	2	1	2	1	2	1	0	1	10	2	9	9	1
1	22	2	1	1	2	1	1	0	2	1	1	1	0	0	0	1	1	2	3	4	3	3	3	1	1	3	3	3	3	2	1	7	2	18	14	3
1	21	2	2	1	2	2	1	2	1	1	0	0	0	0	0	0	0	1	1	1	3	1	3	0	1	3	3	1	1	3	1	7	0	10	9	4
1	23	2	1	1	2	1	1	1	2	1	1	1	1	3	2	1	1	2	3	3	3	2	3	2	2	2	2	2	2	3	2	8	8	16	12	5
1	20	1	1	1	2	1	2	2	2	2	0	3	0	1	0	0	2	4	4	4	0	3	2	3	1	3	2	3	3	2	1	12	3	17	15	3
1	21	2	1	1	2	1	1	1	1	0	0	0	0	1	1	1	1	0	3	1	3	2	2	2	1	2	1	2	0	2	2	4	4	11	8	4
1	20	2	1	1	2	1	1	0	1	1	0	1	0	0	1	1	2	4	4	4	3	2	2	1	0	1	1	2	1	2	1	5	4	19	6	3
1	19	1	1	1	2	0	0	0	1	1	0	0	0	0	0	0	0	2	1	2	4	0	0	1	1	0	0	0	0	1	2	2	0	9	2	3
1	22	2	2	1	2	2	1	1	2	1	1	1	0	1	1	0	0	3	2	2	2	3	3	3	1	2	3	2	2	2	2	9	2	15	13	4
1	22	2	2	2	2	1	2	0	2	3	3	2	0	1	1	1	1	2	2	2	3	0	1	3	3	3	3	3	3	3	3	13	4	10	18	6
1	21	2	2	1	2	2	1	2	3	3	3	2	1	4	2	1	3	4	4	4	3	4	3	1	1	3	2	3	3	3	1	16	11	22	13	4
1	22	2	1	3	2	1	0	1	1	0	0	0	1	1	0	1	1	0	0	2	1	0	2	2	0	0	0	0	0	0	1	3	4	5	2	1
1	19	2	1	1	2	1	2	1	3	2	3	2	0	4	4	3	0	4	4	4	3	4	4	1	1	3	3	2	3	3	1	14	11	23	13	4
1	20	1	1	1	2	1	1	1	1	1	1	1	1	1	1	1	1	1	1	1	1	2	2	1	1	2	1	1	1	1	1	7	5	8	7	2
1	19	2	1	1	2	0	0	0	1	1	0	0	0	0	0	1	0	0	1	2	2	2	1	0	0	0	0	0	0	2	3	2	1	8	0	5
1	22	2	2	1	2	0	1	3	1	3	0	2	0	1	4	0	1	1	2	1	2	1	1	1	2	1	0	1	0	3	3	10	6	8	5	6
1	18	2	1	1	2	1	1	1	2	2	0	1	0	0	0	0	1	0	0	2	3	0	2	3	2	3	3	3	3	2	3	8	1	7	17	5
1	21	2	3	1	2	2	1	1	2	1	1	1	1	1	2	1	1	2	2	3	2	3	2	1	2	1	1	1	1	3	2	9	6	14	7	5
1	20	2	1	1	2	1	1	0	2	0	0	0	1	2	2	0	0	4	4	4	0	4	1	2	2	3	1	2	1	3	1	4	5	17	11	4
1	20	2	1	1	2	2	1	0	2	1	1	2	0	1	2	1	1	4	4	4	3	4	3	2	1	1	3	3	2	3	3	9	5	22	12	6
1	20	2	1	1	2	1	1	0	1	1	0	1	0	0	0	0	1	3	2	3	2	1	2	2	1	1	1	2	0	2	1	5	1	13	7	3
1	20	2	1	1	2	1	0	1	1	1	1	1	0	2	1	0	0	4	2	0	0	2	0	2	0	1	1	0	1	3	2	6	3	8	5	5
1	21	1	1	1	2	2	1	0	0	1	0	0	0	0	0	0	0	3	1	0	1	0	0	2	1	2	0	1	2	2	2	4	0	5	8	4
1	21	1	1	1	2	1	1	1	1	1	1	1	0	0	1	0	0	4	3	2	2	1	1	1	1	1	2	1	2	1	1	7	1	13	8	2
1	22	2	1	1	2	2	2	3	2	2	3	2	0	0	0	0	0	4	4	2	3	4	3	1	0	3	1	1	3	3	0	16	0	20	9	3
1	23	2	1	1	2	1	1	1	1	1	0	1	0	1	1	0	0	0	2	2	2	0	1	2	2	1	1	2	2	1	1	6	2	7	10	2
1	21	2	1	1	2	1	1	2	2	2	2	3	0	0	0	0	0	3	3	3	3	2	2	3	2	1	1	1	2	3	2	13	0	16	10	5
1	20	2	1	1	2	1	3	3	1	2	1	1	0	2	1	3	3	4	4	3	4	3	4	1	2	1	3	3	1	2	1	12	9	22	11	3
1	20	2	1	1	2	1	3	3	1	2	1	1	0	2	1	3	3	4	4	3	4	3	4	1	2	1	3	3	1	2	1	12	9	22	11	3
1	20	2	1	1	2	1	3	3	1	2	1	1	0	2	1	3	3	4	4	3	4	3	4	1	2	1	3	3	1	2	1	12	9	22	11	3
1	20	2	1	1	2	1	1	1	2	1	0	2	0	0	0	0	0	2	3	2	1	2	2	2	1	1	1	0	0	0	2	8	0	12	5	2
1	23	2	1	1	2	1	1	0	1	2	0	0	0	0	0	0	0	4	3	4	0	4	4	1	1	1	1	1	1	3	2	5	0	19	6	5
1	20	2	1	1	2	2	2	2	2	1	0	0	0	0	0	0	0	1	1	2	2	2	3	2	0	1	2	1	0	1	1	9	0	11	6	2
1	19	2	1	1	2	0	1	0	1	0	0	0	0	0	0	0	0	0	0	0	0	0	0	1	1	0	0	0	0	0	3	2	0	0	2	3
1	20	2	1	1	2	0	1	0	1	0	0	0	1	0	2	2	2	3	3	2	3	2	3	3	1	1	3	2	1	2	2	2	7	16	11	4
1	21	2	2	1	2	1	2	0	1	1	0	1	2	1	0	1	1	1	2	2	2	2	1	1	0	1	1	2	0	1	1	6	5	10	5	2
1	20	2	1	1	2	0	1	0	1	1	0	0	0	1	0	0	0	1	0	0	0	1	0	2	0	3	0	1	1	2	2	3	1	2	7	4
1	24	1	1	2	2	1	0	1	1	1	1	0	0	2	0	1	0	4	4	2	3	3	2	2	2	1	1	1	0	3	2	5	3	18	7	5
1	18	1	1	1	2	1	1	2	1	2	3	2	0	0	0	0	0	2	2	3	2	3	2	1	2	1	1	0	0	1	3	12	0	14	5	4
1	19	2	1	1	2	2	1	2	1	2	1	3	0	2	2	1	0	2	3	3	0	2	1	1	1	1	0	1	1	2	2	12	5	11	5	4
2	20	1	1	1	2	1	2	0	1	1	1	2	1	0	0	0	1	2	1	1	2	2	3	2	1	2	1	0	0	1	1	8	2	11	6	2
2	25	2	2	2	2	1	1	1	1	2	0	0	1	0	1	1	1	0	1	3	2	2	2	1	2	0	1	1	1	2	0	6	4	10	6	2
2	26	2	1	1	2	2	1	1	1	0	0	1	1	0	1	1	0	0	2	3	2	1	2	2	1	1	1	0	0	1	1	6	3	10	5	2
2	29	2	2	2	2	1	1	1	1	0	0	1	0	1	2	1	2	1	1	0	1	2	2	1	1	2	2	2	1	1	2	5	6	7	9	3
2	19	2	1	1	2	1	2	1	3	2	3	2	0	4	4	3	0	4	4	4	3	4	4	1	1	3	3	2	3	3	1	14	11	23	13	4
2	20	1	1	1	2	1	1	1	1	1	1	1	1	1	1	1	1	1	1	1	1	2	2	1	1	2	1	1	1	1	1	7	5	8	7	2
2	19	2	1	1	2	0	0	0	1	1	0	0	0	0	0	1	0	0	1	2	2	2	1	0	0	0	0	0	0	2	3	2	1	8	0	5
2	22	2	2	1	2	0	1	3	1	3	0	2	0	1	4	0	1	1	2	1	2	1	1	1	2	1	0	1	0	3	3	10	6	8	5	6
2	18	2	1	1	2	1	1	1	2	2	0	1	0	0	0	0	1	0	0	2	3	0	2	3	2	3	3	3	3	2	3	8	1	7	17	5
2	21	2	3	1	2	2	1	1	2	1	1	1	1	1	2	1	1	2	2	3	2	3	2	1	2	1	1	1	1	3	2	9	6	14	7	5
2	20	2	1	1	2	1	1	0	2	0	0	0	1	2	2	0	0	4	4	4	0	4	1	2	2	3	1	2	1	3	1	4	5	17	11	4
2	20	2	1	1	2	2	1	0	2	1	1	2	0	1	2	1	1	4	4	4	3	4	3	2	1	1	3	3	2	3	3	9	5	22	12	6
2	20	2	1	1	2	1	1	0	1	1	0	1	0	0	0	0	1	3	2	3	2	1	2	2	1	1	1	2	0	2	1	5	1	13	7	3
2	20	2	1	1	2	1	0	1	1	1	1	1	0	2	1	0	0	4	2	0	0	2	0	2	0	1	1	0	1	3	2	6	3	8	5	5
2	21	1	1	1	2	2	1	0	0	1	0	0	0	0	0	0	0	3	1	0	1	0	0	2	1	2	0	1	2	2	2	4	0	5	8	4
2	21	1	1	1	2	1	1	1	1	1	1	1	0	0	1	0	0	4	3	2	2	1	1	1	1	1	2	1	2	1	1	7	1	13	8	2
2	22	2	1	1	2	2	2	3	2	2	3	2	0	0	0	0	0	4	4	2	3	4	3	1	0	3	1	1	3	3	0	16	0	20	9	3
2	23	2	1	1	2	1	1	1	1	1	0	1	0	1	1	0	0	0	2	2	2	0	1	2	2	1	1	2	2	1	1	6	2	7	10	2
2	21	2	1	1	2	1	1	2	2	2	2	3	0	0	0	0	0	3	3	3	3	2	2	3	2	1	1	1	2	3	2	13	0	16	10	5
2	20	2	1	1	2	1	3	3	1	2	1	1	0	2	1	3	3	4	4	3	4	3	4	1	2	1	3	3	1	2	1	12	9	22	11	3
2	20	2	1	1	2	1	3	3	1	2	1	1	0	2	1	3	3	4	4	3	4	3	4	1	2	1	3	3	1	2	1	12	9	22	11	3
2	20	2	1	1	2	1	3	3	1	2	1	1	0	2	1	3	3	4	4	3	4	3	4	1	2	1	3	3	1	2	1	12	9	22	11	3
2	20	2	1	1	2	1	1	1	2	1	0	2	0	0	0	0	0	2	3	2	1	2	2	2	1	1	1	0	0	0	2	8	0	12	5	2
2	23	2	1	1	2	1	1	0	1	2	0	0	0	0	0	0	0	4	3	4	0	4	4	1	1	1	1	1	1	3	2	5	0	19	6	5
2	20	2	1	1	2	2	2	2	2	1	0	0	0	0	0	0	0	1	1	2	2	2	3	2	0	1	2	1	0	1	1	9	0	11	6	2
2	18	1	1	1	2	1	1	2	1	2	0	0	0	0	0	0	0	2	0	0	1	1	0	1	1	0	1	0	2	2	1	7	0	4	5	3
2	19	2	1	1	2	1	1	1	1	1	1	1	0	1	0	0	0	3	2	1	1	4	0	1	2	1	1	1	1	2	2	7	1	11	7	4
2	19	2	1	1	2	1	0	0	1	1	0	0	4	1	1	1	2	2	3	3	4	4	4	2	1	1	3	3	1	3	3	3	9	20	11	6
2	18	2	1	1	2	1	1	2	2	3	3	2	0	0	1	0	0	3	3	2	2	3	3	1	1	2	3	3	2	3	2	14	1	16	12	5
2	19	1	1	1	2	1	1	1	1	1	0	1	0	1	0	0	1	2	1	3	3	2	3	2	1	2	2	1	3	3	2	6	2	14	11	5
2	18	1	1	1	2	1	1	0	1	1	0	0	1	1	0	0	0	0	3	2	2	1	2	2	1	1	0	1	1	3	2	4	2	10	6	5
2	18	2	1	1	2	1	0	0	1	1	0	0	0	0	0	0	0	1	2	1	1	0	0	0	1	0	0	1	0	3	2	3	0	5	2	5
2	19	2	1	1	2	1	2	1	3	3	1	3	0	0	1	0	0	2	3	3	1	1	1	1	1	1	3	1	3	2	1	14	1	11	10	3
2	19	2	1	1	2	1	1	0	0	1	0	0	0	1	0	0	1	0	1	2	1	1	1	1	1	1	0	1	1	2	3	3	2	6	5	5
2	18	1	1	1	2	1	2	3	2	3	3	2	1	0	0	0	1	2	3	4	3	3	4	2	1	3	3	3	3	3	1	16	2	19	15	4
2	19	2	1	1	2	1	1	3	1	1	3	3	0	0	2	0	0	3	4	3	4	3	3	2	2	3	3	3	3	2	3	13	2	20	16	5
2	18	2	1	1	2	1	3	0	2	2	1	1	1	0	0	0	1	0	4	3	2	2	4	3	2	2	3	2	1	2	2	10	2	15	13	4
2	19	2	1	1	2	1	0	1	2	3	0	0	2	1	1	1	2	3	2	3	1	2	1	1	0	1	1	2	2	1	3	7	7	12	7	4
2	19	1	1	1	2	1	1	2	3	3	1	1	1	2	1	1	1	3	3	4	3	3	3	1	2	1	2	3	2	2	1	12	6	19	11	3
2	19	2	1	1	2	1	2	1	3	2	2	2	0	0	1	0	0	3	3	3	3	2	3	0	2	1	1	2	1	3	0	13	1	17	7	3
2	19	2	1	1	2	1	1	0	1	1	1	0	0	0	1	0	0	0	4	2	0	4	1	1	1	1	2	0	0	2	2	5	1	11	5	4
2	18	2	1	1	2	1	2	1	0	1	0	2	0	1	2	3	1	2	3	0	3	2	1	1	0	0	1	2	1	3	1	7	7	11	5	4
2	19	2	1	1	2	1	1	0	1	1	0	0	0	1	1	0	0	2	2	2	4	0	2	1	1	3	0	0	1	1	1	4	2	12	6	2
2	18	1	1	1	2	1	0	0	0	0	0	0	0	1	0	1	0	2	1	0	2	2	1	2	1	1	1	1	0	1	1	1	2	8	6	2
2	20	1	1	1	2	1	1	0	1	1	1	1	0	0	1	1	1	2	2	2	3	1	0	1	1	1	1	2	0	2	2	6	3	10	6	4
2	18	1	1	1	2	1	1	0	1	1	0	0	0	0	0	0	0	3	2	2	2	3	1	0	1	0	0	0	0	2	2	4	0	13	1	4
2	20	1	1	1	2	1	3	1	0	1	0	0	0	0	2	0	0	3	4	2	1	1	3	2	2	0	3	0	0	1	2	6	2	14	7	3
2	19	2	1	1	2	1	1	0	3	3	1	2	0	0	0	0	0	2	3	4	3	3	1	2	2	3	3	1	1	2	1	11	0	16	12	3
2	19	1	1	1	2	1	1	0	1	1	0	0	0	0	0	0	0	2	3	1	1	2	3	1	1	1	1	2	1	1	1	4	0	12	7	2
2	18	2	1	1	2	1	1	1	2	1	0	1	0	0	1	0	0	1	2	3	2	1	1	1	1	1	2	1	0	2	2	7	1	10	6	4
2	19	1	1	1	2	1	2	3	3	3	1	1	0	0	0	0	0	4	2	2	3	2	3	3	1	3	1	3	1	1	0	14	0	16	12	1
2	18	2	1	1	2	1	1	1	0	1	1	0	0	0	0	0	0	0	2	0	2	3	2	3	2	1	0	1	0	3	1	5	0	9	7	4
2	19	1	1	1	2	1	1	0	1	1	0	0	0	0	0	0	0	1	1	1	0	0	0	1	0	0	0	0	0	0	0	4	0	3	1	0
2	19	2	1	1	2	1	1	1	2	1	1	1	0	0	0	0	0	1	0	0	1	0	2	1	0	1	1	3	1	3	1	8	0	4	7	4
2	18	2	1	1	2	1	2	1	2	2	1	1	0	0	0	0	0	1	2	1	2	1	1	1	1	1	1	1	2	1	2	10	0	8	7	3
2	19	2	1	1	2	1	2	2	1	1	1	1	0	0	1	1	0	2	3	0	1	1	1	1	1	2	2	1	1	2	1	9	2	8	8	3
2	19	2	1	1	2	1	3	0	1	0	0	0	1	1	0	0	1	2	1	2	1	2	3	2	1	1	0	1	0	3	3	5	3	11	5	6
2	19	1	1	1	2	0	0	0	0	0	0	0	0	0	0	0	0	1	2	2	1	1	1	2	1	0	0	0	2	2	1	0	0	8	5	3
2	18	2	1	1	2	2	0	3	2	1	1	1	0	0	1	1	1	4	4	4	4	4	4	3	0	2	1	1	2	0	1	10	3	24	9	1
2	18	2	1	1	2	2	1	0	1	1	1	0	1	0	1	0	0	2	2	3	2	1	2	1	1	1	0	1	2	2	1	6	2	12	6	3
2	21	2	1	1	2	2	1	1	2	2	2	2	0	1	1	1	2	4	4	4	2	4	3	2	1	3	2	2	2	2	2	12	5	21	12	4
1	18	1	1	1	3	1	3	3	3	3	2	3	0	1	0	0	0	3	4	4	4	4	4	3	3	3	3	3	3	3	3	18	1	23	18	6
1	19	2	1	1	3	1	1	2	1	2	1	2	0	4	3	1	0	3	3	1	1	2	0	2	2	1	1	1	0	3	2	10	8	10	7	5
1	19	1	1	1	3	1	1	0	1	0	1	2	1	0	0	0	0	3	3	3	4	3	3	0	1	3	0	2	3	1	1	6	1	19	9	2
1	18	2	1	1	3	1	1	1	2	1	1	0	0	0	1	0	0	2	3	3	1	2	2	1	1	2	1	1	3	2	1	7	1	13	9	3
1	18	1	1	1	3	1	1	1	2	2	1	1	0	0	0	0	0	3	3	3	4	2	3	1	1	1	1	2	1	2	2	9	0	18	7	4
1	19	1	1	1	3	1	1	1	2	1	0	1	1	0	1	0	0	2	2	2	3	2	2	1	1	3	3	2	1	2	2	7	2	13	11	4
1	19	2	1	1	3	1	2	0	1	1	0	0	2	0	0	0	1	0	2	0	2	0	2	1	2	1	0	1	0	2	1	5	3	6	5	3
1	19	2	1	1	3	1	1	0	2	1	0	1	0	2	0	0	0	3	2	2	0	0	1	1	0	1	1	1	1	3	1	6	2	8	5	4
1	19	1	1	1	3	1	1	2	1	1	0	2	0	2	0	0	0	0	2	2	2	2	2	1	1	2	1	2	0	1	3	8	2	10	7	4
1	18	2	1	1	3	1	0	0	0	1	0	0	0	1	0	0	0	1	1	2	1	2	1	1	1	1	1	1	1	2	2	2	1	8	6	4
1	19	2	1	1	3	1	1	1	2	1	1	2	0	1	0	0	0	1	3	3	2	4	3	1	1	2	2	2	3	2	1	9	1	16	11	3
1	19	2	1	1	3	1	1	0	1	0	0	0	0	0	0	0	0	2	3	1	2	0	1	0	0	0	0	0	0	2	2	3	0	9	0	4
1	18	1	1	1	3	1	0	0	0	1	0	0	0	0	0	0	0	1	1	2	1	1	1	2	1	1	0	0	0	2	2	2	0	7	4	4
1	19	2	1	1	3	1	0	0	1	0	0	0	0	0	0	0	0	0	0	0	0	0	0	0	0	0	0	1	2	0	0	2	0	0	3	0
1	19	1	1	1	3	1	1	1	2	1	0	3	0	0	0	0	0	4	4	1	2	1	4	0	1	3	3	3	0	2	3	9	0	16	10	5
1	19	1	1	1	3	1	2	1	1	1	0	0	1	1	1	0	1	1	1	2	3	2	1	1	1	2	1	1	0	2	1	6	4	10	6	3
1	19	2	1	1	3	1	1	1	2	1	0	1	0	0	1	0	0	0	2	1	2	0	3	2	2	3	3	3	3	3	3	7	1	8	16	6
1	18	2	1	1	3	1	1	2	1	1	0	0	0	0	0	0	0	0	0	0	1	0	1	1	1	2	2	3	2	2	2	6	0	2	11	4
1	19	1	1	1	3	1	1	0	2	1	0	0	0	0	1	0	0	2	3	2	1	2	3	2	1	2	1	2	3	2	2	5	1	13	11	4
1	19	2	1	1	3	1	1	0	1	0	0	0	1	0	0	0	0	1	1	2	2	1	1	0	0	0	0	1	0	2	2	3	1	8	1	4
1	19	1	1	1	3	1	1	0	1	1	1	1	0	1	0	0	0	2	4	2	2	3	2	1	1	1	1	1	0	2	3	6	1	15	5	5
1	18	2	1	1	3	1	1	1	2	1	1	1	0	1	1	0	1	2	1	0	0	0	2	2	1	1	1	1	1	2	1	8	3	5	7	3
1	19	2	1	1	3	1	1	1	2	1	2	1	0	0	0	0	0	2	2	3	1	2	1	1	2	2	2	2	3	3	2	9	0	11	12	5
1	19	1	1	1	3	1	1	0	1	0	0	0	0	0	0	0	0	2	2	1	2	1	1	2	0	0	1	1	0	2	1	3	0	9	4	3
1	19	1	1	1	3	1	3	2	3	3	3	3	0	0	0	1	0	1	3	2	3	1	2	1	1	3	0	1	3	3	0	18	1	12	9	3
1	19	2	1	1	3	1	2	1	2	2	2	2	0	0	1	0	0	3	4	4	0	4	4	0	0	2	3	3	3	3	3	12	1	19	11	6
1	19	1	1	1	3	1	1	0	1	1	0	0	1	1	0	0	0	1	1	1	2	2	1	1	1	1	0	1	0	3	2	4	2	8	4	5
1	18	2	1	1	3	1	1	0	1	0	0	0	0	0	0	0	0	3	2	4	3	2	3	2	1	1	1	3	3	3	2	3	0	17	11	5
1	19	1	1	1	3	0	1	0	1	0	0	2	1	0	0	0	1	2	2	1	2	2	0	0	1	2	1	1	0	3	1	4	2	9	5	4
1	18	2	1	1	3	1	1	0	2	1	0	1	0	0	0	0	0	4	2	3	1	3	0	1	1	2	3	0	3	2	1	6	0	13	10	3
1	21	2	1	1	3	1	1	0	2	1	1	1	0	1	0	1	0	2	2	3	1	3	0	3	2	1	1	2	3	3	2	7	2	11	12	5
1	19	1	1	1	3	2	2	0	1	2	2	2	0	0	0	0	0	3	2	1	1	1	3	2	2	1	3	2	3	3	3	11	0	11	13	6
1	20	2	1	1	3	1	1	0	1	1	0	0	0	0	0	1	0	3	4	3	2	2	2	1	0	0	1	1	2	2	3	4	1	16	5	5
1	18	2	1	1	3	1	0	0	1	0	0	0	0	0	0	0	0	1	3	2	3	1	2	1	2	1	0	1	0	3	3	2	0	12	5	6
1	21	2	1	1	3	0	1	1	1	1	1	0	0	1	1	1	0	0	2	2	3	2	3	0	1	1	0	1	0	2	2	5	3	12	3	4
1	21	2	1	2	3	1	1	1	2	1	1	2	0	0	0	0	0	2	3	3	1	1	1	1	1	3	2	1	0	3	3	9	0	11	8	6
1	19	2	1	1	3	1	0	1	2	2	1	1	0	1	1	0	0	1	2	1	3	3	2	1	1	2	1	1	2	3	2	8	2	12	8	5
1	19	2	1	1	3	0	0	0	0	0	0	0	0	0	0	0	0	0	0	0	0	0	0	0	0	0	0	0	0	1	3	0	0	0	0	4
1	22	1	1	1	3	1	0	0	0	0	0	0	0	0	0	0	0	1	2	2	2	0	0	0	1	1	1	0	0	3	2	1	0	7	3	5
1	19	2	1	1	3	2	1	1	2	2	1	2	1	1	1	1	1	2	2	3	2	2	3	1	1	1	1	2	1	2	1	11	5	14	7	3
1	18	2	1	1	3	1	2	1	2	3	2	1	0	0	0	0	0	0	4	2	3	2	3	2	1	1	1	3	1	2	1	12	0	14	9	3
1	19	1	1	1	3	1	3	3	2	2	3	2	0	0	0	0	0	3	3	4	4	0	3	2	1	3	1	2	3	1	1	16	0	17	12	2
1	21	2	1	1	3	1	2	1	3	3	0	3	3	2	2	1	1	4	4	4	4	4	3	2	1	3	2	3	3	2	1	13	9	23	14	3
1	20	1	1	1	3	1	1	1	1	1	1	0	1	0	0	0	0	3	3	1	3	2	2	1	1	0	1	0	1	2	2	6	1	14	4	4
1	18	1	1	1	3	1	1	2	3	2	0	0	0	0	0	0	0	1	0	0	1	1	2	2	1	1	1	2	1	0	1	9	0	5	8	1
1	19	2	1	1	3	1	1	1	1	1	1	1	0	1	1	1	1	3	3	3	3	3	3	1	1	1	1	1	1	2	1	7	4	18	6	3
1	20	1	1	1	3	2	1	3	3	1	1	2	0	4	1	2	2	2	4	3	1	2	2	1	2	3	1	2	3	3	1	13	9	14	12	4
1	19	2	1	1	3	2	2	3	1	2	1	1	0	0	0	0	0	4	4	4	3	3	3	2	1	2	2	3	2	2	2	12	0	21	12	4
1	19	2	2	1	3	1	1	2	2	1	1	0	0	0	1	1	1	1	2	3	2	3	3	1	1	1	0	2	1	1	1	8	3	14	6	2
1	19	2	1	1	3	1	1	0	1	0	0	0	0	0	0	0	0	2	2	2	1	3	2	0	0	1	1	0	1	2	2	3	0	12	3	4
1	19	1	1	1	3	0	1	0	0	0	0	1	0	0	0	0	0	2	2	1	1	1	1	1	1	1	0	0	0	2	1	2	0	8	3	3
1	19	1	1	1	3	1	1	1	1	0	0	0	0	0	0	0	0	2	3	2	2	2	1	2	2	0	0	0	0	2	1	4	0	12	4	3
1	21	2	1	1	3	2	1	2	2	2	2	2	0	0	0	0	0	3	3	3	1	2	1	2	2	1	1	1	3	2	1	13	0	13	10	3
1	20	2	1	1	3	2	2	1	2	2	1	1	0	0	1	2	0	2	1	3	3	1	1	1	1	3	3	2	3	2	1	11	3	11	13	3
1	19	2	1	1	3	1	1	0	2	1	1	1	0	0	1	0	1	2	2	2	0	2	0	0	1	1	1	0	0	1	2	7	2	8	3	3
1	18	2	1	1	3	1	1	2	1	2	1	1	0	0	0	1	0	2	1	1	0	3	0	2	1	1	1	3	1	2	2	9	1	7	9	4
1	19	2	1	1	3	1	2	2	1	1	1	1	0	0	0	0	0	0	2	0	1	1	1	1	2	1	1	2	1	1	2	9	0	5	8	3
1	19	1	1	1	3	1	1	0	1	1	0	0	0	0	0	0	0	4	2	2	1	2	3	2	1	2	1	1	1	1	1	4	0	14	8	2
1	19	2	1	1	3	1	1	1	2	1	0	0	1	1	0	0	0	3	3	3	1	0	1	2	1	2	1	2	2	3	2	6	2	11	10	5
1	19	1	1	1	3	1	2	2	3	3	2	2	0	0	0	1	0	2	2	3	2	3	3	2	1	1	3	3	2	1	2	15	1	15	12	3
1	18	1	1	1	3	0	0	0	1	0	0	0	0	0	0	0	0	3	3	3	2	3	3	0	0	0	0	0	0	3	3	1	0	17	0	6
1	20	2	1	1	3	1	1	1	1	1	1	1	1	0	0	1	1	3	3	4	3	1	2	2	1	1	1	0	1	2	1	7	3	16	6	3
1	19	2	1	1	3	1	0	1	1	2	0	1	1	2	0	0	2	1	2	2	2	2	1	1	1	1	0	1	0	3	2	6	5	10	4	5
1	20	1	1	1	3	2	1	1	1	1	1	1	1	1	1	1	1	2	2	2	2	1	2	2	1	2	1	1	1	2	1	8	5	11	8	3
1	19	1	1	1	3	0	1	0	1	1	0	1	0	0	0	0	0	2	2	2	3	2	2	1	1	0	1	1	0	3	2	4	0	13	4	5
1	19	1	1	1	3	1	2	0	0	0	0	0	0	0	0	0	0	4	4	2	1	0	2	3	3	0	0	3	0	2	3	3	0	13	9	5
1	20	2	1	1	3	1	0	1	1	1	0	1	0	0	0	0	0	3	3	1	3	2	1	1	1	2	1	2	1	2	2	5	0	13	8	4
1	19	1	1	1	3	1	1	0	1	0	0	1	1	1	0	2	0	3	1	2	3	2	3	3	1	2	2	1	1	2	1	4	4	14	10	3
1	21	2	1	1	3	1	1	0	1	2	1	0	1	1	1	0	1	2	4	3	2	2	3	2	1	0	1	0	0	2	3	6	4	16	4	5
1	20	1	1	1	3	1	0	0	2	0	0	0	0	0	0	0	0	3	2	0	1	0	3	0	0	1	0	0	0	2	3	3	0	9	1	5
1	18	2	1	1	3	1	1	1	2	1	1	0	0	1	0	0	0	1	2	3	3	2	2	1	1	1	1	1	1	2	2	7	1	13	6	4
1	19	2	1	1	3	1	1	0	2	1	0	1	1	1	0	0	1	3	2	3	2	2	1	1	1	2	2	1	1	3	2	6	3	13	8	5
1	22	2	3	1	3	1	1	0	1	1	0	0	0	0	0	0	0	2	2	0	1	1	2	1	3	1	0	0	1	3	3	4	0	8	6	6
1	19	2	1	1	3	0	0	0	0	0	0	0	0	0	0	0	0	1	1	1	0	0	1	0	2	0	0	0	0	1	3	0	0	4	2	4
1	19	2	1	1	3	2	1	0	1	0	0	0	0	0	1	1	0	2	1	1	1	0	0	1	1	1	0	2	0	2	2	4	2	5	5	4
1	19	1	1	1	3	1	1	1	0	2	0	1	0	0	0	0	0	3	2	2	1	1	3	2	1	2	1	0	1	1	2	6	0	12	7	3
1	18	1	1	2	3	0	1	3	3	3	3	3	0	0	0	0	0	1	1	4	2	1	1	1	1	3	3	3	3	1	1	16	0	10	14	2
1	21	2	3	1	3	0	0	0	1	0	0	0	0	0	0	0	0	0	0	1	3	0	0	0	1	1	1	2	1	2	2	1	0	4	6	4
1	22	2	1	1	3	0	1	1	1	1	0	0	0	0	0	0	0	2	2	0	0	1	0	1	1	0	0	0	0	1	3	4	0	5	2	4
1	19	2	1	1	3	1	0	1	2	3	0	0	4	4	4	4	4	4	4	0	0	0	4	1	1	2	2	2	2	3	3	7	20	12	10	6
1	19	1	1	1	3	3	1	3	3	2	3	3	0	0	0	0	0	2	4	4	2	1	0	1	1	2	2	0	3	2	0	18	0	13	9	2
1	19	2	1	1	3	1	3	2	2	3	2	0	0	0	0	0	0	4	4	4	3	3	4	3	2	0	1	0	0	1	3	13	0	22	6	4
1	19	1	1	1	3	2	1	0	0	0	0	1	0	0	0	0	0	2	3	0	4	3	2	3	2	3	1	0	2	3	3	4	0	14	11	6
1	19	2	1	1	3	1	1	1	1	1	0	0	0	0	0	0	0	1	1	1	2	2	2	1	1	1	1	2	0	1	1	5	0	9	6	2
1	19	1	1	1	3	0	1	1	1	0	1	1	1	2	1	4	2	0	0	0	0	0	2	3	0	1	2	0	0	3	3	5	10	2	6	6
1	18	2	1	1	3	2	1	0	3	2	0	2	2	4	2	1	4	4	3	4	2	3	0	2	1	3	3	3	3	3	2	10	13	16	15	5
1	19	1	1	1	3	0	0	1	0	0	1	0	0	1	0	0	0	1	2	2	3	2	2	1	1	3	1	1	1	2	1	2	1	12	8	3
1	19	2	1	1	3	1	1	1	2	0	0	0	0	0	0	0	0	1	2	3	2	1	2	1	1	2	2	2	1	3	3	5	0	11	9	6
1	19	1	1	1	3	2	1	2	2	1	1	1	0	0	0	0	0	3	2	3	2	3	2	2	1	2	3	2	2	2	1	10	0	15	12	3
1	19	1	1	1	3	1	0	0	1	1	0	0	0	0	0	0	0	0	1	1	1	1	1	2	2	1	1	0	1	2	2	3	0	5	7	4
1	19	1	1	1	3	0	0	0	0	0	0	0	0	1	1	0	0	1	2	2	1	2	0	1	0	2	1	0	0	3	2	0	2	8	4	5
1	18	1	1	1	3	1	1	1	1	2	2	1	0	0	0	0	0	3	3	3	3	3	2	1	1	1	1	1	1	1	2	9	0	17	6	3
1	19	1	1	1	3	2	3	2	3	2	2	1	0	0	0	0	0	0	0	2	2	1	3	2	3	3	3	3	1	3	0	15	0	8	15	3
1	19	1	1	1	3	2	1	0	1	1	1	2	0	1	0	1	0	4	3	2	2	2	0	1	1	1	1	2	3	3	3	8	2	13	9	6
1	19	1	1	1	3	0	0	1	0	1	0	0	2	1	1	0	0	2	2	1	0	1	2	1	1	1	0	0	0	2	2	2	4	8	3	4
1	19	1	1	1	3	0	0	0	0	0	0	0	0	0	0	0	0	2	1	0	0	0	0	0	0	0	0	0	0	3	3	0	0	3	0	6
1	19	2	1	1	3	1	1	1	2	2	1	1	1	1	1	0	0	3	3	3	3	2	2	1	2	1	2	3	3	3	3	9	3	16	12	6
1	19	2	1	1	3	0	1	0	1	0	0	0	0	1	1	0	0	4	4	2	1	1	2	2	1	2	1	1	0	1	2	2	2	14	7	3
1	19	2	1	1	3	1	1	0	1	1	0	1	1	0	1	1	0	3	3	3	2	3	2	1	1	3	1	3	3	2	2	5	3	16	12	4
1	19	2	1	1	3	1	1	0	1	1	0	1	1	1	1	1	0	3	3	4	2	2	2	1	1	3	1	3	3	2	2	5	4	16	12	4
1	19	2	1	1	3	1	1	0	1	0	0	0	0	0	0	0	0	2	0	2	0	4	0	1	1	0	0	1	1	1	1	3	0	8	4	2
1	18	2	1	1	3	1	2	3	3	3	3	3	0	1	1	0	0	0	4	4	4	3	3	1	3	3	1	3	3	3	1	18	2	18	14	4
1	19	1	1	1	3	0	1	1	1	0	0	0	0	0	0	0	0	1	3	2	1	1	1	1	1	1	1	0	1	1	1	3	0	9	5	2
1	20	2	1	1	3	2	1	0	1	1	0	0	0	0	1	1	0	2	0	0	0	0	2	0	0	0	0	0	0	0	1	5	2	4	0	1
1	19	1	1	1	3	2	1	1	1	1	1	1	0	0	0	0	0	4	2	2	3	1	3	2	2	1	1	1	1	2	1	8	0	15	8	3
1	19	2	1	1	3	2	2	2	3	2	1	3	0	0	0	1	0	2	0	0	3	1	2	2	2	0	1	3	1	3	0	15	1	8	9	3
1	19	1	1	1	3	1	0	1	1	0	1	0	1	0	1	0	0	4	2	3	2	2	1	2	0	3	0	3	2	1	3	4	2	14	10	4
1	18	2	1	1	3	0	0	1	0	0	0	0	0	1	2	1	1	1	3	3	1	1	0	2	1	0	0	0	0	0	0	1	5	9	3	0
1	19	1	1	1	3	1	3	2	3	2	3	1	0	2	0	1	0	2	4	4	4	2	4	1	1	1	1	1	2	2	1	15	3	20	7	3
1	20	1	1	1	3	1	1	0	1	1	0	0	0	0	0	0	0	2	2	0	0	0	2	1	1	3	1	0	0	1	2	4	0	6	6	3
1	19	1	1	1	3	2	1	2	1	0	0	0	0	2	1	0	0	3	2	3	1	2	1	2	2	2	2	2	1	1	2	6	3	12	11	3
1	22	1	1	1	3	1	1	2	1	1	1	1	0	0	0	0	0	2	3	2	2	1	2	1	1	2	1	1	0	2	2	8	0	12	6	4
1	19	1	1	1	3	1	1	1	2	1	1	1	0	0	0	0	0	2	3	3	2	3	2	2	1	2	2	1	1	2	2	8	0	15	9	4
1	21	2	1	1	3	2	1	2	3	1	2	1	1	1	0	0	1	3	2	4	1	1	2	3	2	3	2	2	2	2	1	12	3	13	14	3
1	21	2	1	1	3	2	1	1	1	1	0	1	3	2	2	1	1	3	2	3	3	3	3	2	2	2	1	1	0	2	2	7	9	17	8	4
1	20	2	1	1	3	1	1	1	2	1	0	0	0	0	0	0	0	3	4	3	2	2	3	1	1	1	1	1	0	1	2	6	0	17	5	3
1	21	2	1	1	3	1	1	1	2	2	1	2	1	2	2	1	1	2	2	3	3	2	2	2	1	2	1	3	1	3	1	10	7	14	10	4
1	21	2	1	1	3	1	1	1	1	0	1	1	1	1	0	0	0	2	3	2	2	3	2	1	1	2	1	2	1	2	2	6	2	14	8	4
1	18	2	1	1	3	1	0	0	1	1	0	1	0	0	1	1	1	0	0	2	1	0	2	2	1	2	1	1	3	1	1	4	3	5	10	2
1	18	2	1	1	3	0	1	0	1	0	0	1	0	1	0	0	1	1	2	2	1	1	3	0	0	1	2	1	2	2	3	3	2	10	6	5
1	18	1	1	1	3	0	1	0	2	2	1	2	2	2	2	2	2	3	3	1	0	4	4	2	2	1	0	3	2	1	2	8	10	15	10	3
1	19	2	1	1	3	1	1	0	1	1	1	1	0	0	0	0	0	3	3	2	1	1	3	1	1	2	1	1	1	2	2	6	0	13	7	4
1	19	1	1	1	3	1	3	2	3	2	3	1	0	2	0	1	0	2	4	4	4	2	4	1	1	1	1	1	2	2	1	15	3	20	7	3
1	18	1	1	1	3	1	1	0	1	1	0	1	0	1	0	0	0	2	1	2	2	2	1	0	0	1	1	2	1	1	2	5	1	10	5	3
1	18	2	1	1	3	1	1	0	3	1	0	2	0	1	2	0	0	1	2	1	2	2	0	0	0	2	1	3	3	3	3	8	3	8	9	6
1	19	2	1	1	3	1	1	0	2	2	1	1	0	1	0	0	0	3	3	1	2	3	3	1	1	3	2	2	3	1	2	8	1	15	12	3
1	19	2	1	1	3	1	1	0	2	2	1	1	0	1	0	0	0	3	3	1	2	3	3	1	1	3	2	2	3	1	2	8	1	15	12	3
1	19	2	1	1	3	1	1	0	1	1	1	1	0	0	0	0	0	4	4	4	3	3	4	2	2	3	2	2	1	2	2	6	0	22	12	4
1	20	2	1	1	3	2	0	0	3	2	0	1	0	0	0	0	1	2	2	2	2	2	2	1	1	0	1	1	3	1	1	8	1	12	7	2
1	21	2	1	1	3	0	3	2	2	2	2	1	0	0	0	1	0	1	1	2	2	2	3	1	1	2	2	2	3	3	1	12	1	11	11	4
1	23	2	2	2	3	2	1	1	1	1	1	0	0	1	1	1	0	2	3	3	2	0	0	2	1	1	1	1	1	2	2	7	3	10	7	4
1	21	2	1	1	3	1	1	2	1	2	1	1	1	0	1	0	0	1	1	1	1	1	1	2	2	2	1	1	2	2	2	9	2	6	10	4
1	24	2	2	3	3	1	0	0	1	1	1	0	0	0	1	0	0	3	3	1	0	0	0	2	2	1	2	1	0	3	2	4	1	7	8	5
1	24	2	1	3	3	1	2	2	2	2	2	2	0	0	0	0	0	0	0	4	2	2	1	3	2	3	3	3	3	2	1	13	0	9	17	3
1	18	2	1	3	3	1	1	1	2	1	2	3	4	4	3	1	3	1	2	1	0	2	1	2	2	1	1	1	2	3	3	11	15	7	9	6
1	19	2	1	1	3	1	1	1	1	1	1	1	1	1	1	1	1	3	3	3	3	3	3	2	2	2	2	2	2	2	2	7	5	18	12	4
1	21	1	1	2	3	1	1	0	1	1	0	0	0	0	0	0	0	2	2	2	3	3	2	1	1	1	1	1	0	2	2	4	0	14	5	4
1	22	1	2	1	3	2	2	1	3	1	1	1	1	4	1	0	0	3	2	4	0	4	3	3	1	1	3	0	0	2	3	11	6	16	8	5
1	21	2	2	1	3	1	1	2	2	1	0	0	1	0	1	0	0	3	3	2	2	1	1	1	1	2	0	1	0	2	1	7	2	12	5	3
1	21	2	1	1	3	2	3	2	3	2	2	2	0	2	1	2	1	4	3	3	3	2	4	2	2	3	3	3	2	1	1	16	6	19	15	2
1	19	1	1	1	3	1	1	1	2	1	0	1	0	0	0	0	0	3	3	3	2	3	2	2	1	2	0	1	3	1	2	7	0	16	9	3
1	29	2	3	2	3	2	0	0	1	1	0	1	0	1	1	1	1	2	2	2	2	0	0	0	0	1	1	1	0	3	2	5	4	8	3	5
1	20	2	1	1	3	3	1	1	3	3	0	2	0	0	0	0	0	4	4	4	0	1	0	2	0	3	3	1	0	0	1	13	0	13	9	1
1	21	2	2	1	3	2	1	0	1	1	0	0	0	2	2	0	0	2	0	2	1	2	0	0	1	1	1	3	1	3	2	5	4	7	7	5
1	20	2	1	1	3	1	0	0	1	0	0	0	0	0	0	0	0	2	1	0	1	0	0	1	0	0	0	1	0	3	1	2	0	4	2	4
1	23	2	1	1	3	2	1	1	2	1	0	2	1	2	2	2	2	4	4	4	0	4	1	2	2	3	1	2	1	3	1	9	9	17	11	4
1	20	2	2	1	3	1	1	1	2	1	0	1	0	0	0	0	0	2	3	1	2	0	2	2	1	2	1	3	2	3	1	7	0	10	11	4
1	21	2	3	1	3	2	1	1	2	1	1	1	1	1	1	1	1	2	3	3	3	3	2	1	1	1	1	1	1	3	1	9	5	16	6	4
1	21	2	2	1	3	1	1	1	2	1	2	2	1	0	1	0	0	2	0	0	4	2	1	3	3	2	1	3	2	3	2	10	2	9	14	5
1	21	2	2	1	3	1	1	1	2	1	2	2	1	0	1	0	0	2	0	0	4	2	1	3	3	2	1	3	2	3	2	10	2	9	14	5
1	21	2	1	1	3	2	1	3	2	1	0	1	1	2	1	2	0	2	2	1	2	4	3	3	3	1	2	3	1	2	1	10	6	14	13	3
1	21	2	1	1	3	1	0	0	1	1	0	0	0	0	0	0	0	0	0	0	1	0	1	1	1	1	1	2	1	2	2	3	0	2	7	4
1	20	2	1	1	3	2	2	1	3	2	2	2	0	0	0	0	0	4	4	4	2	2	4	2	2	3	3	3	3	1	1	14	0	20	16	2
1	21	2	1	1	3	1	1	1	2	3	0	3	0	0	1	0	0	3	4	3	3	3	3	1	2	3	1	3	1	2	2	11	1	19	11	4
1	20	2	1	1	3	2	2	1	1	2	1	2	0	0	1	0	0	1	2	2	2	1	4	1	1	3	2	1	0	3	3	11	1	12	8	6
1	21	2	1	1	3	1	1	1	1	0	0	0	1	1	0	1	0	3	1	2	3	2	1	1	1	0	0	3	3	2	1	4	3	12	8	3
1	20	2	2	1	3	1	2	1	2	2	0	1	0	0	0	0	0	3	3	3	0	2	2	1	1	3	2	1	1	3	1	9	0	13	9	4
1	21	2	1	1	3	0	1	0	1	1	0	1	0	0	0	0	0	3	2	1	2	2	1	2	2	1	1	2	1	3	2	4	0	11	9	5
1	20	2	1	1	3	1	1	1	1	1	1	0	0	1	2	2	1	2	1	2	2	2	2	2	1	1	1	1	2	2	1	6	6	11	8	3
2	21	2	1	1	3	1	1	0	0	1	0	1	1	0	1	1	1	1	2	3	2	3	3	1	1	0	0	1	1	1	1	4	4	14	4	2
2	29	2	1	1	3	0	0	0	1	1	0	1	1	1	1	0	2	1	2	1	1	0	3	3	1	1	2	0	1	1	1	3	5	8	8	2
2	19	1	1	1	3	2	1	1	2	1	0	0	1	0	1	0	1	1	1	1	0	3	2	1	1	2	0	0	1	1	1	7	3	8	5	2
2	19	1	1	1	3	1	1	1	2	1	0	1	0	0	0	0	0	3	3	3	2	3	2	2	1	2	0	1	3	1	2	7	0	16	9	3
2	29	2	3	2	3	2	0	0	1	1	0	1	0	1	1	1	1	2	2	2	2	0	0	0	0	1	1	1	0	3	2	5	4	8	3	5
2	20	2	1	1	3	3	1	1	3	3	0	2	0	0	0	0	0	4	4	4	0	1	0	2	0	3	3	1	0	0	1	13	0	13	9	1
2	21	2	2	1	3	2	1	0	1	1	0	0	0	2	2	0	0	2	0	2	1	2	0	0	1	1	1	3	1	3	2	5	4	7	7	5
2	20	2	1	1	3	1	0	0	1	0	0	0	0	0	0	0	0	2	1	0	1	0	0	1	0	0	0	1	0	3	1	2	0	4	2	4
2	23	2	1	1	3	2	1	1	2	1	0	2	1	2	2	2	2	4	4	4	0	4	1	2	2	3	1	2	1	3	1	9	9	17	11	4
2	20	2	2	1	3	1	1	1	2	1	0	1	0	0	0	0	0	2	3	1	2	0	2	2	1	2	1	3	2	3	1	7	0	10	11	4
2	21	2	3	1	3	2	1	1	2	1	1	1	1	1	1	1	1	2	3	3	3	3	2	1	1	1	1	1	1	3	1	9	5	16	6	4
2	21	2	2	1	3	1	1	1	2	1	2	2	1	0	1	0	0	2	0	0	4	2	1	3	3	2	1	3	2	3	2	10	2	9	14	5
2	21	2	2	1	3	1	1	1	2	1	2	2	1	0	1	0	0	2	0	0	4	2	1	3	3	2	1	3	2	3	2	10	2	9	14	5
2	21	2	1	1	3	2	1	3	2	1	0	1	1	2	1	2	0	2	2	1	2	4	3	3	3	1	2	3	1	2	1	10	6	14	13	3
2	21	2	1	1	3	1	0	0	1	1	0	0	0	0	0	0	0	0	0	0	1	0	1	1	1	1	1	2	1	2	2	3	0	2	7	4
2	20	2	1	1	3	2	2	1	3	2	2	2	0	0	0	0	0	4	4	4	2	2	4	2	2	3	3	3	3	1	1	14	0	20	16	2
2	21	2	1	1	3	1	1	1	2	3	0	3	0	0	1	0	0	3	4	3	3	3	3	1	2	3	1	3	1	2	2	11	1	19	11	4
2	20	2	1	1	3	2	2	1	1	2	1	2	0	0	1	0	0	1	2	2	2	1	4	1	1	3	2	1	0	3	3	11	1	12	8	6
2	18	1	1	1	3	1	3	3	3	3	2	3	0	1	0	0	0	3	4	4	4	4	4	3	3	3	3	3	3	3	3	18	1	23	18	6
2	19	2	1	1	3	1	1	2	1	2	1	2	0	4	3	1	0	3	3	1	1	2	0	2	2	1	1	1	0	3	2	10	8	10	7	5
2	19	1	1	1	3	1	1	0	1	0	1	2	1	0	0	0	0	3	3	3	4	3	3	0	1	3	0	2	3	1	1	6	1	19	9	2
2	18	2	1	1	3	1	1	1	2	1	1	0	0	0	1	0	0	2	3	3	1	2	2	1	1	2	1	1	3	2	1	7	1	13	9	3
2	18	1	1	1	3	1	1	1	2	2	1	1	0	0	0	0	0	3	3	3	4	2	3	1	1	1	1	2	1	2	2	9	0	18	7	4
2	19	1	1	1	3	1	1	1	2	1	0	1	1	0	1	0	0	2	2	2	3	2	2	1	1	3	3	2	1	2	2	7	2	13	11	4
2	19	2	1	1	3	1	2	0	1	1	0	0	2	0	0	0	1	0	2	0	2	0	2	1	2	1	0	1	0	2	1	5	3	6	5	3
2	19	2	1	1	3	1	1	0	2	1	0	1	0	2	0	0	0	3	2	2	0	0	1	1	0	1	1	1	1	3	1	6	2	8	5	4
2	19	1	1	1	3	1	1	2	1	1	0	2	0	2	0	0	0	0	2	2	2	2	2	1	1	2	1	2	0	1	3	8	2	10	7	4
2	18	2	1	1	3	1	0	0	0	1	0	0	0	1	0	0	0	1	1	2	1	2	1	1	1	1	1	1	1	2	2	2	1	8	6	4
2	19	2	1	1	3	1	1	1	2	1	1	2	0	1	0	0	0	1	3	3	2	4	3	1	1	2	2	2	3	2	1	9	1	16	11	3
2	19	2	1	1	3	1	1	0	1	0	0	0	0	0	0	0	0	2	3	1	2	0	1	0	0	0	0	0	0	2	2	3	0	9	0	4
2	18	1	1	1	3	1	0	0	0	1	0	0	0	1	0	1	0	1	1	1	1	1	1	2	1	1	0	0	0	2	2	2	2	6	4	4
2	19	2	1	1	3	1	0	0	1	0	0	0	0	0	0	0	0	0	0	0	0	0	0	0	0	1	0	1	2	1	0	2	0	0	4	1
2	21	2	1	1	3	0	1	1	1	1	1	0	0	1	1	1	0	0	2	2	3	2	3	0	1	1	0	1	0	2	2	5	3	12	3	4
2	21	2	1	2	3	1	1	1	2	1	1	2	0	0	0	0	0	2	3	3	1	1	1	1	1	3	2	1	0	3	3	9	0	11	8	6
2	19	2	1	1	3	1	0	1	2	2	1	1	0	1	1	0	0	1	2	1	3	3	2	1	1	2	1	1	2	3	2	8	2	12	8	5
2	19	2	1	1	3	0	0	0	0	0	0	0	0	0	0	0	0	0	0	0	0	0	0	0	0	0	0	0	0	1	3	0	0	0	0	4
1	18	1	1	1	4	1	1	2	2	2	0	1	0	0	1	0	0	1	3	2	3	1	3	2	2	2	1	3	3	3	2	9	1	13	13	5
1	18	2	1	1	4	1	1	2	3	1	2	1	4	4	3	2	1	3	3	4	2	4	4	2	1	2	1	2	3	2	2	11	14	20	11	4
1	19	1	1	1	4	1	1	1	1	2	2	1	1	0	0	0	0	1	1	2	1	0	2	1	2	1	1	3	2	1	2	9	1	7	10	3
1	18	2	1	1	4	1	1	0	2	1	0	1	1	0	0	0	0	1	1	2	3	2	2	1	2	0	1	0	1	2	1	6	1	11	5	3
1	20	1	1	1	4	1	1	0	1	1	0	0	0	0	0	0	0	2	2	1	2	2	1	1	1	0	0	0	0	1	1	4	0	10	2	2
1	18	2	1	1	4	1	0	1	1	1	0	0	0	1	1	0	1	2	2	2	2	3	3	1	1	1	1	0	1	1	3	4	3	14	5	4
1	20	1	1	1	4	1	1	1	1	2	1	3	0	0	0	0	0	0	2	3	4	2	2	1	2	2	1	3	3	1	1	10	0	13	12	2
1	19	2	1	1	4	1	1	0	1	1	1	1	1	0	0	0	0	0	1	2	3	1	1	0	0	0	0	0	1	2	1	6	1	8	1	3
1	19	2	1	1	4	1	1	0	1	1	0	0	1	1	1	0	1	2	2	2	1	1	1	1	1	1	2	1	1	2	2	4	4	9	7	4
1	19	2	1	1	4	1	1	0	1	1	0	0	0	2	2	0	0	2	2	2	0	3	0	1	1	2	1	1	1	3	1	4	4	9	7	4
1	19	2	1	1	4	1	0	1	1	1	1	1	2	1	1	1	1	2	2	2	2	2	2	2	2	2	2	2	2	2	2	6	6	12	12	4
1	19	2	1	1	4	1	2	0	3	1	3	0	0	4	4	1	3	4	2	1	4	1	2	1	2	3	1	2	3	3	2	10	12	14	12	5
1	19	1	1	1	4	1	1	0	1	0	0	1	1	2	1	2	1	1	2	2	2	1	2	2	2	1	2	1	2	2	2	4	7	10	10	4
1	18	2	1	1	4	1	0	0	0	0	0	0	0	0	0	0	0	2	1	1	1	1	0	2	2	1	0	1	0	2	2	1	0	6	6	4
1	19	1	1	1	4	1	1	1	1	1	0	1	1	1	1	1	1	1	2	2	2	2	1	2	2	2	2	1	1	1	0	6	5	10	10	1
1	19	2	1	1	4	1	1	0	1	0	0	0	0	0	1	1	0	1	1	0	0	0	0	2	1	0	0	1	0	2	2	3	2	2	4	4
1	18	2	1	1	4	1	2	2	3	3	2	2	0	0	0	0	0	2	4	3	2	1	3	0	1	3	3	2	1	2	1	15	0	15	10	3
1	19	1	1	1	4	1	1	1	0	1	1	0	0	0	1	1	0	2	2	0	2	2	1	1	1	1	0	1	1	2	2	5	2	9	5	4
1	19	2	1	1	4	1	1	1	2	1	1	1	1	1	1	1	1	3	4	4	3	3	2	2	1	2	1	3	3	2	2	8	5	19	12	4
1	19	2	1	1	4	1	0	0	1	0	0	0	0	1	1	0	0	3	3	2	2	2	2	2	1	0	0	0	0	2	3	2	2	14	3	5
1	19	1	1	1	4	1	0	0	1	0	0	1	0	0	0	0	0	0	1	0	1	0	2	0	1	0	0	0	0	3	3	3	0	4	1	6
1	20	1	1	1	4	1	1	2	2	1	1	1	1	2	2	2	2	2	2	2	3	2	3	1	1	1	3	3	1	3	1	9	9	14	10	4
1	21	2	1	1	4	1	1	0	2	2	1	2	0	0	0	1	1	2	1	1	3	1	0	1	2	3	1	1	2	3	0	9	2	8	10	3
1	19	2	1	1	4	1	1	0	1	1	0	0	0	0	0	0	0	1	2	2	2	1	2	2	1	1	0	1	0	2	2	4	0	10	5	4
1	23	1	1	1	4	1	2	1	1	1	2	2	1	2	1	1	0	1	1	2	1	2	1	1	1	2	0	1	1	2	1	10	5	8	6	3
1	18	2	1	1	4	1	1	0	1	0	0	1	0	1	2	0	0	2	1	2	1	1	1	1	3	1	1	3	1	3	1	4	3	8	10	4
1	19	1	1	1	4	1	1	1	1	1	1	0	0	0	0	0	0	2	2	2	3	2	2	1	1	1	1	0	0	2	2	6	0	13	4	4
1	18	2	1	1	4	1	1	0	2	1	0	1	0	0	1	0	0	4	2	3	4	2	1	3	1	2	1	2	1	3	2	6	1	16	10	5
1	19	2	1	1	4	1	1	0	1	0	0	0	0	0	0	0	0	2	2	0	3	0	2	1	1	0	2	0	1	2	3	3	0	9	5	5
1	18	2	1	1	4	1	1	0	2	1	1	3	0	0	0	0	0	3	3	2	3	3	3	1	1	1	1	0	0	2	2	9	0	17	4	4
1	19	1	1	1	4	0	0	1	1	1	0	1	0	0	0	0	0	1	0	2	1	2	2	0	1	1	1	1	2	2	0	4	0	8	6	2
1	19	1	1	1	4	0	1	0	1	0	0	0	0	0	0	0	0	3	3	3	1	2	2	2	1	1	0	0	0	2	3	2	0	14	4	5
1	18	1	1	1	4	0	1	0	1	0	0	0	0	0	0	0	0	4	4	1	2	1	3	2	1	1	1	1	2	2	3	2	0	15	8	5
1	18	2	1	1	4	0	0	0	1	1	0	0	0	0	0	0	0	2	3	0	0	3	3	0	1	0	1	0	0	3	2	2	0	11	2	5
1	19	1	1	1	4	1	1	2	2	1	0	0	0	0	0	0	0	1	1	2	1	2	2	1	1	1	1	1	0	2	3	7	0	9	5	5
1	18	1	1	1	4	1	1	0	2	2	1	2	0	0	0	0	0	1	3	3	3	3	2	2	1	1	3	3	3	2	1	9	0	15	13	3
1	19	1	1	1	4	1	1	1	1	1	1	1	0	0	0	0	0	0	0	0	1	0	0	0	0	2	2	2	2	2	2	7	0	1	8	4
1	19	1	1	1	4	2	1	1	1	1	1	2	0	0	0	0	0	3	3	2	2	2	0	2	0	1	1	2	3	3	3	9	0	12	9	6
1	19	2	1	1	4	2	0	1	2	2	2	2	0	0	0	0	0	4	4	4	2	2	3	0	0	0	0	0	0	1	1	11	0	19	0	2
1	19	2	1	1	4	1	0	0	1	0	0	0	1	0	0	2	1	1	0	0	0	0	0	2	0	3	0	0	0	3	3	2	4	1	5	6
1	19	1	1	1	4	1	1	0	0	0	0	0	0	0	0	0	0	2	2	2	2	0	0	2	2	0	0	0	0	3	3	2	0	8	4	6
1	17	1	1	1	4	0	0	0	0	0	0	0	0	0	0	0	0	0	1	0	2	0	1	2	1	0	0	0	0	3	3	0	0	4	3	6
1	19	1	1	1	4	1	0	0	1	0	0	2	1	0	0	0	1	2	2	2	2	1	0	2	2	1	0	1	1	3	3	4	2	9	7	6
1	18	2	1	1	4	3	1	1	2	2	1	2	3	3	4	2	2	4	3	2	2	2	3	0	2	3	3	3	3	3	2	12	14	16	14	5
1	19	2	1	1	4	1	1	1	2	2	1	1	0	0	2	0	1	2	2	1	2	4	3	2	1	3	1	0	3	2	3	9	3	14	10	5
1	19	2	1	1	4	2	1	1	2	2	1	2	0	1	1	0	1	3	4	4	3	3	3	0	1	2	2	0	3	3	3	11	3	20	8	6
1	18	1	1	1	4	0	0	0	0	0	0	0	0	0	0	0	0	0	0	0	2	3	4	0	0	1	1	0	1	3	1	0	0	9	3	4
1	19	1	1	1	4	0	0	0	1	0	0	0	2	1	1	0	2	3	3	3	3	1	0	2	1	0	0	0	1	3	3	1	6	13	4	6
1	19	2	1	1	4	1	1	1	1	1	0	0	1	0	0	0	0	2	3	3	3	4	3	2	1	0	0	1	0	2	2	5	1	18	4	4
1	18	2	1	1	4	0	0	0	1	0	0	0	0	0	0	0	0	0	2	2	2	0	2	2	1	2	0	0	1	3	2	1	0	8	6	5
1	19	1	1	1	4	3	0	0	0	0	0	0	0	0	0	0	0	3	3	3	2	1	0	0	0	0	0	0	0	3	1	3	0	12	0	4
1	21	2	1	1	4	1	0	0	1	1	1	1	0	0	0	0	1	2	2	3	1	2	2	1	2	1	1	1	1	2	1	5	1	12	7	3
1	19	2	1	1	4	0	0	0	0	0	0	1	0	0	0	0	0	0	0	1	1	1	1	0	0	0	0	0	0	2	0	1	0	4	0	2
1	19	2	1	1	4	1	1	1	2	1	1	1	0	0	1	0	0	0	2	2	3	1	0	0	1	0	0	1	1	3	2	8	1	8	3	5
1	20	1	1	1	4	2	1	1	1	1	2	1	0	1	1	4	1	1	2	1	1	1	2	1	2	2	1	1	3	1	1	9	7	8	10	2
1	19	1	1	1	4	0	0	0	1	0	0	0	0	0	0	0	0	2	2	1	2	2	2	1	1	0	0	0	0	2	3	1	0	11	2	5
1	19	1	1	1	4	0	0	2	0	0	0	0	1	2	0	2	0	3	4	2	0	0	4	0	3	0	1	2	3	1	2	2	5	13	9	3
1	19	1	1	1	4	0	0	2	0	0	0	0	1	2	0	2	0	3	4	2	0	0	4	0	3	0	1	2	3	1	2	2	5	13	9	3
1	19	2	1	1	4	0	0	1	1	1	1	0	0	1	1	1	1	2	1	0	1	0	1	1	0	0	1	1	1	2	1	4	4	5	4	3
1	18	1	1	1	4	3	0	0	0	1	0	0	0	1	0	0	0	2	2	2	0	3	0	2	1	0	0	0	0	2	3	4	1	9	3	5
1	19	2	1	1	4	0	0	0	1	0	0	0	0	1	0	1	1	0	2	3	0	0	1	0	0	0	0	3	0	2	0	1	3	6	3	2
1	21	2	1	1	4	1	0	0	1	1	1	1	0	0	0	0	1	2	1	3	1	1	2	1	1	1	1	1	1	2	1	5	1	10	6	3
1	18	1	1	1	4	2	1	1	2	2	1	0	2	1	1	1	1	2	3	4	3	3	3	1	1	1	1	2	0	2	2	9	6	18	6	4
1	18	1	1	1	4	2	1	1	2	0	0	0	1	2	0	1	0	3	2	2	3	3	2	1	1	1	1	1	1	2	1	6	4	15	6	3
1	18	1	1	1	4	1	1	1	1	1	0	1	0	0	0	0	0	3	3	2	3	1	3	1	1	2	1	0	2	2	3	6	0	15	7	5
1	19	2	1	1	4	1	1	0	2	1	0	1	0	1	2	0	0	3	3	2	2	2	3	1	1	2	1	2	1	2	1	6	3	15	8	3
1	19	1	1	1	4	2	0	0	1	0	0	1	0	0	0	0	0	3	3	1	2	3	2	1	0	0	0	0	0	2	3	4	0	14	1	5
1	20	2	1	1	4	1	1	1	2	2	1	2	0	0	1	1	0	3	2	2	1	0	0	1	3	0	3	1	3	1	3	10	2	8	11	4
1	18	1	1	1	4	2	1	0	1	0	0	0	2	1	0	0	0	0	2	0	2	0	0	3	0	3	0	3	3	3	3	4	3	4	12	6
1	19	1	1	1	4	0	1	0	1	1	3	0	0	0	0	0	0	2	1	0	2	1	1	2	1	0	0	0	0	3	2	6	0	7	3	5
1	19	1	1	1	4	3	2	1	1	2	1	3	1	3	3	3	4	4	4	3	3	1	1	1	2	2	0	2	3	2	1	13	14	16	10	3
1	18	1	1	1	4	2	1	2	2	2	2	1	0	2	2	0	1	3	3	2	3	1	3	1	2	1	1	2	0	2	1	12	5	15	7	3
1	19	1	1	2	4	1	2	1	2	2	2	2	0	0	0	0	0	2	2	2	0	0	4	1	1	0	1	2	2	2	2	12	0	10	7	4
1	21	2	2	1	4	2	2	1	2	1	1	1	0	0	0	1	0	2	2	2	2	3	2	2	1	1	1	2	1	2	1	10	1	13	8	3
1	18	1	1	1	4	1	1	0	1	1	0	0	0	0	0	0	0	1	2	1	3	0	2	1	1	1	1	0	0	2	3	4	0	9	4	5
1	18	2	1	1	4	0	0	1	3	3	0	3	0	0	0	0	0	0	4	1	3	2	4	0	1	1	1	3	0	3	2	10	0	14	6	5
1	21	2	2	1	4	1	1	0	1	3	0	0	0	0	0	0	1	3	4	0	0	0	0	1	1	3	2	0	1	1	3	6	1	7	8	4
1	19	1	1	1	4	1	1	0	1	1	1	0	1	1	1	0	1	1	1	0	0	1	1	1	1	1	0	0	0	2	2	5	4	4	3	4
1	19	1	1	1	4	1	1	1	1	1	0	1	0	0	0	0	0	2	2	2	2	2	2	1	1	1	1	1	1	2	2	6	0	12	6	4
1	20	2	1	1	4	2	1	1	1	1	1	1	0	0	1	1	1	2	1	2	1	0	1	2	1	1	1	2	1	2	1	8	3	7	8	3
1	19	2	1	1	4	1	0	0	0	0	0	0	0	0	1	0	0	1	0	0	0	2	2	3	1	0	0	0	0	3	3	1	1	5	4	6
1	18	2	1	1	4	2	2	3	3	3	2	2	1	2	1	1	0	1	2	1	3	3	3	3	3	3	3	1	3	3	3	17	5	13	16	6
1	18	2	1	1	4	1	1	0	1	1	0	0	0	0	0	0	1	3	3	2	2	2	2	1	1	2	1	3	1	1	1	4	1	14	9	2
1	20	1	1	1	4	0	0	0	1	0	0	0	0	0	0	0	0	3	2	0	2	0	0	0	0	0	0	0	0	2	2	1	0	7	0	4
1	19	1	1	1	4	1	1	0	0	1	0	0	0	0	0	0	0	3	3	3	2	1	3	2	1	2	1	2	1	2	1	3	0	15	9	3
1	20	1	1	1	4	1	0	0	1	1	0	0	1	0	0	0	0	2	0	0	0	0	3	0	0	0	1	0	0	3	1	3	1	5	1	4
1	20	2	1	1	4	0	0	0	2	1	0	0	1	0	0	0	1	3	2	1	2	0	1	3	2	0	0	1	1	2	2	3	2	9	7	4
1	18	2	1	1	4	2	2	1	3	3	2	1	0	0	0	0	0	4	4	3	0	0	3	2	1	3	2	1	3	1	3	14	0	14	12	4
1	19	1	1	1	4	1	1	0	2	1	0	0	0	0	0	0	0	3	3	2	3	2	3	1	1	2	1	1	0	1	2	5	0	16	6	3
1	19	2	1	1	4	1	1	0	2	1	0	0	0	1	1	1	0	3	3	3	2	2	3	2	1	2	1	2	1	1	1	5	3	16	9	2
1	19	1	1	1	4	1	1	0	2	1	1	0	0	0	0	0	1	1	0	0	1	2	0	1	2	1	2	1	3	3	2	6	1	4	10	5
1	19	1	1	1	4	0	1	1	1	0	0	1	1	1	2	2	2	3	2	0	2	2	0	2	1	2	3	3	3	3	3	4	8	9	14	6
1	20	2	1	1	4	1	1	0	3	2	0	1	0	0	1	0	0	2	3	4	3	3	4	2	1	3	1	2	3	2	1	8	1	19	12	3
1	21	2	1	1	4	0	0	0	2	1	1	1	0	0	0	0	1	2	3	3	1	3	3	1	1	2	3	1	2	2	2	5	1	15	10	4
1	21	2	1	1	4	1	2	0	2	1	1	1	2	1	2	1	2	3	4	3	2	3	3	1	2	3	2	3	2	3	1	8	8	18	13	4
1	20	2	1	1	4	1	1	0	2	1	2	2	2	1	0	0	2	3	4	3	3	3	2	1	2	3	2	2	1	3	2	9	5	18	11	5
1	19	1	1	1	4	0	0	0	0	0	0	0	0	0	0	0	0	2	2	1	3	2	1	0	0	0	0	0	0	3	3	0	0	11	0	6
1	18	1	1	1	4	0	0	0	1	0	0	0	1	1	0	0	1	2	2	0	2	1	1	1	1	1	0	1	0	2	2	1	3	8	4	4
1	20	1	1	1	4	0	0	0	1	0	0	0	0	0	1	0	0	1	1	1	3	1	1	0	0	0	0	0	0	3	3	1	1	8	0	6
1	27	1	1	2	4	0	1	3	3	3	1	3	0	0	0	0	0	3	3	4	1	2	0	2	2	3	1	1	3	2	3	14	0	13	12	5
1	21	2	1	1	4	1	1	0	1	1	1	0	0	0	0	0	0	0	2	2	1	0	1	0	0	0	0	1	0	2	3	5	0	6	1	5
1	20	2	1	1	4	2	2	1	3	2	2	1	2	2	2	2	2	2	1	4	3	2	3	3	1	3	3	3	3	1	1	13	10	15	16	2
1	20	2	1	1	4	1	2	3	2	2	3	2	0	1	0	2	0	2	2	3	2	2	3	3	2	3	2	3	2	2	0	15	3	14	15	2
1	20	2	1	1	4	1	2	3	2	2	3	2	0	1	0	2	0	2	2	3	2	2	3	3	2	3	2	3	2	2	0	15	3	14	15	2
1	20	2	1	1	4	1	1	2	1	1	0	1	0	0	0	0	0	4	1	3	3	2	0	1	2	1	0	0	0	2	2	7	0	13	4	4
1	19	1	1	1	4	2	1	1	2	1	0	0	1	0	0	0	0	2	2	2	0	0	1	2	1	1	2	2	3	1	0	7	1	7	11	1
1	22	2	1	1	4	3	2	0	1	1	0	0	0	0	0	0	0	1	1	1	4	1	1	1	2	1	1	0	3	3	2	7	0	9	8	5
1	23	2	1	2	4	0	1	1	1	1	1	1	0	0	0	0	0	3	2	1	0	0	1	0	0	1	1	1	0	1	2	6	0	7	3	3
1	21	2	1	1	4	1	1	0	2	2	0	2	0	0	0	0	0	1	2	3	4	3	3	3	2	3	3	3	1	2	1	8	0	16	15	3
1	21	1	1	1	4	0	1	1	1	0	0	0	0	0	0	0	0	3	4	2	4	0	3	2	1	2	0	1	0	3	3	3	0	16	6	6
1	21	1	1	1	4	1	0	0	1	0	0	0	0	0	0	0	0	0	4	4	2	0	1	2	2	3	3	0	3	3	3	2	0	11	13	6
1	21	2	1	1	4	1	1	2	2	1	1	1	0	0	0	1	1	1	2	2	1	0	3	2	2	2	3	2	1	0	1	9	2	9	12	1
1	21	2	1	1	4	1	1	1	2	1	1	1	1	0	2	1	1	0	0	3	1	2	3	2	1	3	1	1	0	1	3	8	5	9	8	4
1	21	2	3	1	4	1	2	1	1	2	1	0	2	1	2	2	1	4	3	3	2	3	1	2	1	3	1	2	0	2	1	8	8	16	9	3
1	20	2	1	1	4	1	1	1	1	2	1	1	0	0	0	0	1	0	0	0	1	0	2	1	1	2	1	0	1	3	3	8	1	3	6	6
1	20	2	1	1	4	2	0	2	2	1	1	1	2	2	3	2	2	0	0	0	0	0	2	2	1	2	1	2	3	2	2	9	11	2	11	4
1	20	2	1	1	4	1	2	0	2	0	1	0	0	2	2	1	0	2	3	1	2	3	0	1	1	2	3	3	0	2	1	6	5	11	10	3
1	19	2	1	1	4	1	1	0	2	1	0	0	0	0	0	0	0	2	3	3	2	0	2	1	1	3	2	2	3	2	1	5	0	12	12	3
1	19	1	1	1	4	1	1	1	1	2	0	1	2	3	2	0	1	0	3	1	2	2	3	0	2	1	2	2	0	0	1	7	8	11	7	1
1	19	2	1	1	4	3	1	0	1	1	1	1	1	2	1	1	2	0	4	2	4	3	3	2	1	0	1	3	0	3	3	8	7	16	7	6
1	20	2	1	1	4	2	0	0	2	1	0	0	0	0	0	0	0	1	1	3	0	0	0	0	0	0	1	1	0	3	3	5	0	5	2	6
2	23	2	1	2	4	0	1	1	1	1	1	1	0	0	0	0	0	3	2	1	0	0	1	0	0	1	1	1	0	1	2	6	0	7	3	3
2	21	2	1	1	4	1	1	0	2	2	0	2	0	0	0	0	0	1	2	3	4	3	3	3	2	3	3	3	1	2	1	8	0	16	15	3
2	21	1	1	1	4	0	1	1	1	0	0	0	0	0	0	0	0	3	4	2	4	0	3	2	1	2	0	1	0	3	3	3	0	16	6	6
2	21	1	1	1	4	1	0	0	1	0	0	0	0	0	0	0	0	0	4	4	2	0	1	2	2	3	3	0	3	3	3	2	0	11	13	6
2	21	2	1	1	4	1	1	2	2	1	1	1	0	0	0	1	1	1	2	2	1	0	3	2	2	2	3	2	1	0	1	9	2	9	12	1
2	21	2	1	1	4	1	1	1	2	1	1	1	1	0	2	1	1	0	0	3	1	2	3	2	1	3	1	1	0	1	3	8	5	9	8	4
2	21	2	3	1	4	1	2	1	1	2	1	0	2	1	2	2	1	4	3	3	2	3	1	2	1	3	1	2	0	2	1	8	8	16	9	3
2	18	1	1	1	4	1	1	2	2	2	0	1	0	0	1	0	0	1	3	2	3	1	3	2	2	2	1	3	3	3	2	9	1	13	13	5
2	18	2	1	1	4	1	1	2	3	1	2	1	4	4	3	2	1	3	3	4	2	4	4	2	1	2	1	2	3	2	2	11	14	20	11	4
2	19	1	1	1	4	1	1	1	1	2	2	1	1	0	0	0	0	1	1	2	1	0	2	1	2	1	1	3	2	1	2	9	1	7	10	3
2	18	2	1	1	4	1	1	0	2	1	0	1	1	0	0	0	0	1	1	2	3	2	2	1	2	0	1	0	1	2	1	6	1	11	5	3
2	20	1	1	1	4	1	1	0	1	1	0	0	0	0	0	0	0	2	2	1	2	2	1	1	1	0	0	0	0	1	1	4	0	10	2	2
2	18	2	1	1	4	1	0	1	1	1	0	0	0	1	1	0	1	2	2	2	2	3	3	1	1	1	1	0	1	1	3	4	3	14	5	4
2	20	1	1	1	4	1	1	1	1	2	1	3	0	0	0	0	0	0	2	3	4	2	2	1	2	2	1	3	3	1	1	10	0	13	12	2
2	19	2	1	1	4	1	1	0	1	1	1	1	1	0	0	0	0	0	1	2	3	1	1	0	0	0	0	0	1	2	1	6	1	8	1	3
2	19	2	1	1	4	1	1	0	1	1	0	0	1	1	1	0	1	2	2	2	1	1	1	1	1	1	2	1	1	2	2	4	4	9	7	4
2	19	2	1	1	4	1	1	0	1	1	0	0	0	2	2	0	0	2	2	2	0	3	0	1	1	2	1	1	1	3	1	4	4	9	7	4
2	19	2	1	1	4	1	0	1	1	1	1	1	2	1	1	1	1	2	2	2	2	2	2	2	2	2	2	2	2	2	2	6	6	12	12	4
2	19	2	1	1	4	1	2	0	3	1	3	0	0	4	4	1	3	4	2	1	4	1	2	1	2	3	1	2	3	3	2	10	12	14	12	5
2	19	1	1	1	4	1	1	0	1	0	0	1	1	2	1	2	1	1	2	2	2	1	2	2	2	1	2	1	2	2	2	4	7	10	10	4
2	18	2	1	1	4	1	0	0	0	0	0	0	0	0	0	0	0	2	1	1	1	1	0	2	2	1	0	1	0	2	2	1	0	6	6	4
2	19	1	1	1	4	1	1	1	1	1	0	1	1	1	1	1	1	1	2	2	2	2	1	2	2	2	2	1	1	1	0	6	5	10	10	1
2	19	2	1	1	4	1	1	0	1	0	0	0	0	0	1	1	0	1	1	0	0	0	0	2	1	0	0	1	0	2	2	3	2	2	4	4
2	18	1	1	1	4	1	1	0	2	2	1	2	0	0	0	0	0	1	3	3	3	3	2	2	1	1	3	3	3	2	1	9	0	15	13	3
2	19	1	1	1	4	1	1	1	1	1	1	1	0	0	0	0	0	0	0	0	1	0	0	0	0	2	2	2	2	2	2	7	0	1	8	4
2	19	1	1	1	4	2	1	1	1	1	1	2	0	0	0	0	0	3	3	2	2	2	0	2	0	1	1	2	3	3	3	9	0	12	9	6
2	19	2	1	1	4	2	0	1	2	2	2	2	0	0	0	0	0	4	4	4	2	2	3	0	0	0	0	0	0	1	1	11	0	19	0	2
2	19	2	1	1	4	1	0	0	1	0	0	0	1	0	0	2	1	1	0	0	0	0	0	2	0	3	0	0	0	3	3	2	4	1	5	6
